# Supplementary material for: Twelve new species of Dipara Walker, 1833 (Hymenoptera, Chalcidoidea, Pteromalidae, Diparinae) from Kenya, with a key to the Afrotropical species
Source: Zookeys. 2021 Oct 29;1067:101–57. doi: 10.3897/zookeys.1067.72395 (PMC8571251; doi:10.3897/zookeys.1067.72395)
Supplement: XML Treatment for Dipara [file zookeys.1067.72395-treatment1.xml]

<!DOCTYPE tp:taxon-treatment
  PUBLIC "-//TaxonX//DTD Taxonomic Treatment Publishing DTD v0 20100105//EN" "tax-treatment-NSO.dtd">
<tp:taxon-treatment xmlns:tp="http://www.plazi.org/taxpub"><tp:treatment-meta><kwd-group><label>Taxon classification</label><kwd><named-content xmlns:xlink="http://www.w3.org/1999/xlink" content-type="kingdom">Animalia</named-content></kwd><kwd><named-content xmlns:xlink="http://www.w3.org/1999/xlink" content-type="order">Hymenoptera</named-content></kwd><kwd><named-content xmlns:xlink="http://www.w3.org/1999/xlink" content-type="family">Pteromalidae</named-content></kwd></kwd-group><mixed-citation publication-type="journal"><person-group><name><surname>Braun</surname><given-names>Christoph</given-names></name><name><surname>Peters</surname><given-names>Ralph S.</given-names></name></person-group><article-title>Twelve new species of <italic><tp:taxon-name><tp:taxon-name-part taxon-name-part-type="genus" reg="Dipara">Dipara</tp:taxon-name-part></tp:taxon-name></italic> Walker, 1833 (<tp:taxon-name><tp:taxon-name-part taxon-name-part-type="order">Hymenoptera</tp:taxon-name-part></tp:taxon-name>, <tp:taxon-name><tp:taxon-name-part taxon-name-part-type="superfamily">Chalcidoidea</tp:taxon-name-part></tp:taxon-name>, <tp:taxon-name><tp:taxon-name-part taxon-name-part-type="family">Pteromalidae</tp:taxon-name-part></tp:taxon-name>, <tp:taxon-name><tp:taxon-name-part taxon-name-part-type="subfamily">Diparinae</tp:taxon-name-part></tp:taxon-name>) from Kenya, with a key to the Afrotropical species</article-title><source>Zookeys</source><day>29</day><month>10</month><year>2021</year><volume>1067</volume><fpage>101</fpage><lpage>157</lpage><pub-id pub-id-type="doi">10.3897/zookeys.1067.72395</pub-id></mixed-citation></tp:treatment-meta><tp:nomenclature><tp:taxon-name>
              <object-id xmlns:xlink="http://www.w3.org/1999/xlink" content-type="arpha" xlink:type="simple">6C15A38C-04E0-5114-8297-88B12040D762</object-id>
              <tp:taxon-name-part taxon-name-part-type="genus" reg="Dipara">Dipara</tp:taxon-name-part>
            </tp:taxon-name><tp:taxon-authority>Walker, 1833 (modified from Desjardins 2007)</tp:taxon-authority><tp:nomenclature-citation-list><tp:nomenclature-citation><tp:taxon-name>
                  <tp:taxon-name-part taxon-name-part-type="genus" reg="Dipara">Dipara</tp:taxon-name-part>
                </tp:taxon-name><comment><xref ref-type="bibr" rid="B48">Walker 1833</xref>: 371, 373. Type species: <tp:taxon-name><tp:taxon-name-part taxon-name-part-type="genus" reg="Dipara">Dipara</tp:taxon-name-part><tp:taxon-name-part taxon-name-part-type="species" reg="petiolata">petiolata</tp:taxon-name-part></tp:taxon-name> Walker (by monotypy). Type locality: <named-content xmlns:xlink="http://www.w3.org/1999/xlink" content-type="dwc:institutional_code" xlink:type="simple">NHMUK</named-content>.</comment></tp:nomenclature-citation><tp:nomenclature-citation><tp:taxon-name>
                  <tp:taxon-name-part taxon-name-part-type="genus" reg="Tricoryphus">Tricoryphus</tp:taxon-name-part>
                </tp:taxon-name><comment><xref ref-type="bibr" rid="B17">Förster 1856</xref>. Type Species: <tp:taxon-name><tp:taxon-name-part taxon-name-part-type="genus" reg="Tricoryphus">Tricoryphus</tp:taxon-name-part><tp:taxon-name-part taxon-name-part-type="species" reg="fasciatus">fasciatus</tp:taxon-name-part></tp:taxon-name> Thomson (by subsequent monotypy (<xref ref-type="bibr" rid="B47">Thomson 1876</xref>)). [Synonymized by <xref ref-type="bibr" rid="B15">Domenichini 1953</xref>]</comment></tp:nomenclature-citation><tp:nomenclature-citation><tp:taxon-name>
                  <tp:taxon-name-part taxon-name-part-type="genus" reg="Apterolelaps">Apterolelaps</tp:taxon-name-part>
                </tp:taxon-name><comment><xref ref-type="bibr" rid="B3">Ashmead 1901</xref>. Type Species: <tp:taxon-name><tp:taxon-name-part taxon-name-part-type="genus" reg="Apterolelaps">Apterolelaps</tp:taxon-name-part><tp:taxon-name-part taxon-name-part-type="species" reg="nigriceps">nigriceps</tp:taxon-name-part></tp:taxon-name> Ashmead (orig. desig. and by monotypy). [Synonymized by <xref ref-type="bibr" rid="B25">Graham 1969</xref>]</comment></tp:nomenclature-citation><tp:nomenclature-citation><tp:taxon-name>
                  <tp:taxon-name-part taxon-name-part-type="genus" reg="Alloterra">Alloterra</tp:taxon-name-part>
                </tp:taxon-name><comment><xref ref-type="bibr" rid="B34">Kieffer and Marshall 1904</xref>: 46–47. Type species: <tp:taxon-name><tp:taxon-name-part taxon-name-part-type="genus" reg="Alloterra">Alloterra</tp:taxon-name-part><tp:taxon-name-part taxon-name-part-type="species" reg="claviger">claviger</tp:taxon-name-part></tp:taxon-name> Kieffer and Marshall (by monotypy). [Synonymized by <xref ref-type="bibr" rid="B14">Desjardins 2007</xref>]</comment></tp:nomenclature-citation><tp:nomenclature-citation><tp:taxon-name>
                  <tp:taxon-name-part taxon-name-part-type="genus" reg="Trimicrops">Trimicrops</tp:taxon-name-part>
                </tp:taxon-name><comment><xref ref-type="bibr" rid="B33">Kieffer 1906</xref>. Type Species: <tp:taxon-name><tp:taxon-name-part taxon-name-part-type="genus" reg="Trimicrops">Trimicrops</tp:taxon-name-part><tp:taxon-name-part taxon-name-part-type="species" reg="claviger">claviger</tp:taxon-name-part></tp:taxon-name> Kieffer (by monotypy). [Synonymized by <xref ref-type="bibr" rid="B14">Desjardins 2007</xref>]</comment></tp:nomenclature-citation><tp:nomenclature-citation><tp:taxon-name>
                  <tp:taxon-name-part taxon-name-part-type="genus" reg="Parurios">Parurios</tp:taxon-name-part>
                </tp:taxon-name><comment><xref ref-type="bibr" rid="B20">Girault 1913</xref>: 318. Type species: <tp:taxon-name><tp:taxon-name-part taxon-name-part-type="genus" reg="Parurios">Parurios</tp:taxon-name-part><tp:taxon-name-part taxon-name-part-type="species" reg="australiana">australiana</tp:taxon-name-part></tp:taxon-name> Girault (by monotypy). [Synonymized by <xref ref-type="bibr" rid="B14">Desjardins 2007</xref>]</comment></tp:nomenclature-citation><tp:nomenclature-citation><tp:taxon-name>
                  <tp:taxon-name-part taxon-name-part-type="genus" reg="Epilelaps">Epilelaps</tp:taxon-name-part>
                </tp:taxon-name><comment><xref ref-type="bibr" rid="B21">Girault 1915</xref>: 344. Type species <tp:taxon-name><tp:taxon-name-part taxon-name-part-type="genus" reg="Epilelaps">Epilelaps</tp:taxon-name-part><tp:taxon-name-part taxon-name-part-type="species" reg="hyalinipennis">hyalinipennis</tp:taxon-name-part></tp:taxon-name> Girault (orig. desig.). [Synonymized by <xref ref-type="bibr" rid="B10">Bouček 1988</xref>]</comment></tp:nomenclature-citation><tp:nomenclature-citation><tp:taxon-name>
                  <tp:taxon-name-part taxon-name-part-type="genus" reg="Pseudipara">Pseudipara</tp:taxon-name-part>
                </tp:taxon-name><comment><xref ref-type="bibr" rid="B21">Girault 1915</xref>: 345. Type species: <tp:taxon-name><tp:taxon-name-part taxon-name-part-type="genus" reg="Pseudipara">Pseudipara</tp:taxon-name-part><tp:taxon-name-part taxon-name-part-type="species" reg="albiclava">albiclava</tp:taxon-name-part></tp:taxon-name> Girault (orig. desig. and by monotypy). [Synonymized by <xref ref-type="bibr" rid="B14">Desjardins 2007</xref>]</comment></tp:nomenclature-citation><tp:nomenclature-citation><tp:taxon-name>
                  <tp:taxon-name-part taxon-name-part-type="genus" reg="Uriolelaps">Uriolelaps</tp:taxon-name-part>
                </tp:taxon-name><comment><xref ref-type="bibr" rid="B21">Girault 1915</xref>: 201. Type species: <tp:taxon-name><tp:taxon-name-part taxon-name-part-type="genus" reg="Uriolelaps">Uriolelaps</tp:taxon-name-part><tp:taxon-name-part taxon-name-part-type="species" reg="argenticoxae">argenticoxae</tp:taxon-name-part></tp:taxon-name> Girault (orig. desig.). [Synonymized by <xref ref-type="bibr" rid="B14">Desjardins 2007</xref>]</comment></tp:nomenclature-citation><tp:nomenclature-citation><tp:taxon-name>
                  <tp:taxon-name-part taxon-name-part-type="genus" reg="Hispanolelaps">Hispanolelaps</tp:taxon-name-part>
                </tp:taxon-name><comment><xref ref-type="bibr" rid="B39">Mercet 1927</xref>: 49–63. [Synonymized by <xref ref-type="bibr" rid="B15">Domenichini 1953</xref>]</comment></tp:nomenclature-citation><tp:nomenclature-citation><tp:taxon-name>
                  <tp:taxon-name-part taxon-name-part-type="genus" reg="Pseudiparella">Pseudiparella</tp:taxon-name-part>
                </tp:taxon-name><comment><xref ref-type="bibr" rid="B23">Girault 1927</xref>: 334–335. Type species <tp:taxon-name><tp:taxon-name-part taxon-name-part-type="genus" reg="Pseudiparella">Pseudiparella</tp:taxon-name-part><tp:taxon-name-part taxon-name-part-type="species" reg="emersoni">emersoni</tp:taxon-name-part></tp:taxon-name> Girault (by monotypy). [Synonymized by <xref ref-type="bibr" rid="B10">Bouček 1988</xref>]</comment></tp:nomenclature-citation><tp:nomenclature-citation><tp:taxon-name>
                  <tp:taxon-name-part taxon-name-part-type="genus" reg="Emersonia">Emersonia</tp:taxon-name-part>
                </tp:taxon-name><comment><xref ref-type="bibr" rid="B24">Girault 1933</xref>: [1]. Type species: <tp:taxon-name><tp:taxon-name-part taxon-name-part-type="genus" reg="Emersonia">Emersonia</tp:taxon-name-part><tp:taxon-name-part taxon-name-part-type="species" reg="atriscutum">atriscutum</tp:taxon-name-part></tp:taxon-name> Girault (by monotypy). [Synonymized by <xref ref-type="bibr" rid="B14">Desjardins 2007</xref>]</comment></tp:nomenclature-citation><tp:nomenclature-citation><tp:taxon-name>
                  <tp:taxon-name-part taxon-name-part-type="genus" reg="Grahamisia">Grahamisia</tp:taxon-name-part>
                </tp:taxon-name><comment><xref ref-type="bibr" rid="B13">Delucchi 1962</xref>: 379–380. Type species: <tp:taxon-name><tp:taxon-name-part taxon-name-part-type="genus" reg="Grahamisia">Grahamisia</tp:taxon-name-part><tp:taxon-name-part taxon-name-part-type="species" reg="saetosa">saetosa</tp:taxon-name-part></tp:taxon-name> Delucchi (orig. desig. and by monotypy). [Synonymized by <xref ref-type="bibr" rid="B14">Desjardins 2007</xref>]</comment></tp:nomenclature-citation><tp:nomenclature-citation><tp:taxon-name>
                  <tp:taxon-name-part taxon-name-part-type="genus" reg="Afrolelaps">Afrolelaps</tp:taxon-name-part>
                </tp:taxon-name><comment><xref ref-type="bibr" rid="B27">Hedqvist 1963</xref>: 47. Type species: <tp:taxon-name><tp:taxon-name-part taxon-name-part-type="genus" reg="Afrolelaps">Afrolelaps</tp:taxon-name-part><tp:taxon-name-part taxon-name-part-type="species" reg="maculata">maculata</tp:taxon-name-part></tp:taxon-name> Hedqvist (orig. desig.). [Synonymized by <xref ref-type="bibr" rid="B14">Desjardins 2007</xref>]</comment></tp:nomenclature-citation><tp:nomenclature-citation><tp:taxon-name>
                  <tp:taxon-name-part taxon-name-part-type="genus" reg="Pondia">Pondia</tp:taxon-name-part>
                </tp:taxon-name><comment><xref ref-type="bibr" rid="B28">Hedqvist 1969</xref>: 197. Type species: <tp:taxon-name><tp:taxon-name-part taxon-name-part-type="genus" reg="Pondia">Pondia</tp:taxon-name-part><tp:taxon-name-part taxon-name-part-type="species" reg="punctulata">punctulata</tp:taxon-name-part></tp:taxon-name> Hedqvist (orig. desig.). [Synonymized by <xref ref-type="bibr" rid="B14">Desjardins 2007</xref>]</comment></tp:nomenclature-citation><tp:nomenclature-citation><tp:taxon-name>
                  <tp:taxon-name-part taxon-name-part-type="genus" reg="Diparomorpha">Diparomorpha</tp:taxon-name-part>
                </tp:taxon-name><comment><xref ref-type="bibr" rid="B29">Hedqvist 1971</xref>: 57–58. Type species: <tp:taxon-name><tp:taxon-name-part taxon-name-part-type="genus" reg="Diparomorpha">Diparomorpha</tp:taxon-name-part><tp:taxon-name-part taxon-name-part-type="species" reg="machadoi">machadoi</tp:taxon-name-part></tp:taxon-name> Hedqvist (orig. desig. and by monotypy). [Synonymized by <xref ref-type="bibr" rid="B14">Desjardins 2007</xref>]</comment></tp:nomenclature-citation></tp:nomenclature-citation-list></tp:nomenclature><tp:treatment-sec sec-type="diagnosis" id="SECID0EX3AG"><title>Diagnosis.</title><p><bold>Female</bold> (taken from <xref ref-type="bibr" rid="B14">Desjardins 2007</xref>). Absence of a median clypeal tooth; anellus broader than long; at most two pairs of mesoscutellar bristles; at least one pair of setae or bristles laterally on the petiole.</p></tp:treatment-sec><tp:treatment-sec sec-type="remarks" id="SECID0ED4AG"><title>Remarks.</title><p>The <tp:taxon-name><tp:taxon-name-part taxon-name-part-type="subfamily">Diparinae</tp:taxon-name-part></tp:taxon-name> genus key by <xref ref-type="bibr" rid="B14">Desjardins (2007)</xref> states that the petiole of females of the genus <italic><tp:taxon-name><tp:taxon-name-part taxon-name-part-type="genus" reg="Dipara">Dipara</tp:taxon-name-part></tp:taxon-name></italic> is usually less than 1.5× as long as wide. In the present study, seven out of twelve newly described species have a petiole length exceeding this, going up to being 2.8× as long as wide. Accordingly, the genus level key of <xref ref-type="bibr" rid="B14">Desjardins (2007)</xref> might be misleading. However, the diagnosis by <xref ref-type="bibr" rid="B14">Desjardins (2007)</xref> uses other characters than the petiole length and can be kept unmodified (see above).</p></tp:treatment-sec><ref-list><ref id="B48"><mixed-citation xmlns:xlink="http://www.w3.org/1999/xlink" xlink:type="simple"><person-group><name name-style="western"><surname>Walker</surname><given-names>F</given-names></name></person-group> (<year>1833</year>) <article-title>Monographia Chalciditum.</article-title><source>Entomological Magazine</source><volume>1</volume>: <fpage>367</fpage>–<lpage>384</lpage>.</mixed-citation></ref><ref id="B17"><mixed-citation xmlns:xlink="http://www.w3.org/1999/xlink" xlink:type="simple"><person-group><name name-style="western"><surname>Förster</surname><given-names>A</given-names></name></person-group> (<year>1856</year>) Hymenopterologische Studien. 2. Chalcidiae und Proctotrupii. Aachen, 152 pp. <ext-link xlink:type="simple" ext-link-type="doi" xlink:href="10.5962/bhl.title.8795">https://doi.org/10.5962/bhl.title.8795</ext-link></mixed-citation></ref><ref id="B47"><mixed-citation xmlns:xlink="http://www.w3.org/1999/xlink" xlink:type="simple"><person-group><name name-style="western"><surname>Thomson</surname><given-names>CG</given-names></name></person-group> (<year>1876</year>) <tp:taxon-name><tp:taxon-name-part taxon-name-part-type="order">Hymenoptera</tp:taxon-name-part></tp:taxon-name> Scandinaviae. Tom. IV. <tp:taxon-name><tp:taxon-name-part taxon-name-part-type="genus">Pteromalus</tp:taxon-name-part></tp:taxon-name> (Svederus). Lundae, 259 pp.</mixed-citation></ref><ref id="B15"><mixed-citation xmlns:xlink="http://www.w3.org/1999/xlink" xlink:type="simple"><person-group><name name-style="western"><surname>Domenichini</surname><given-names>G</given-names></name></person-group> (<year>1953</year>) <article-title>Studio sulla morfologia dell‘addome degli <tp:taxon-name><tp:taxon-name-part taxon-name-part-type="order">Hymenoptera</tp:taxon-name-part></tp:taxon-name><tp:taxon-name><tp:taxon-name-part taxon-name-part-type="superfamily">Chalcidoidea</tp:taxon-name-part></tp:taxon-name>.</article-title><source>Bolletino die Zoologia Agraria e Bachicoltura</source><volume>19</volume>: <fpage>183</fpage>–<lpage>297</lpage>.</mixed-citation></ref><ref id="B3"><mixed-citation xmlns:xlink="http://www.w3.org/1999/xlink" xlink:type="simple"><person-group><name name-style="western"><surname>Ashmead</surname><given-names>WH</given-names></name></person-group> (<year>1901</year>) <article-title><tp:taxon-name><tp:taxon-name-part taxon-name-part-type="order">Hymenoptera</tp:taxon-name-part></tp:taxon-name><tp:taxon-name><tp:taxon-name-part taxon-name-part-type="above-genus">Parasitica</tp:taxon-name-part></tp:taxon-name>.</article-title><source>Fauna Hawaii</source><volume>1</volume>(<issue>3</issue>): <fpage>277</fpage>–<lpage>364</lpage>.</mixed-citation></ref><ref id="B25"><mixed-citation xmlns:xlink="http://www.w3.org/1999/xlink" xlink:type="simple"><person-group><name name-style="western"><surname>Graham</surname><given-names>MWRDV</given-names></name></person-group> (<year>1969</year>) <article-title>The <tp:taxon-name><tp:taxon-name-part taxon-name-part-type="family">Pteromalidae</tp:taxon-name-part></tp:taxon-name> of North-Western Europe (<tp:taxon-name><tp:taxon-name-part taxon-name-part-type="order">Hymenoptera</tp:taxon-name-part></tp:taxon-name>: <tp:taxon-name><tp:taxon-name-part taxon-name-part-type="superfamily">Chalcidoidea</tp:taxon-name-part></tp:taxon-name>).</article-title><source>Bulletin of the British museum (Natural history) Entomology, Supplement</source><volume>16</volume>: <fpage>1</fpage>–<lpage>908</lpage>.</mixed-citation></ref><ref id="B34"><mixed-citation xmlns:xlink="http://www.w3.org/1999/xlink" xlink:type="simple"><person-group><name name-style="western"><surname>Kieffer</surname><given-names>JJ</given-names></name><name name-style="western"><surname>Marshall</surname><given-names>TA</given-names></name></person-group> (<year>1904</year>) <article-title><tp:taxon-name><tp:taxon-name-part taxon-name-part-type="family">Proctotrypidae</tp:taxon-name-part></tp:taxon-name>.</article-title><source>Species des Hyménoptères d’Europe et d’Algérie</source><volume>9</volume>(<issue>85</issue>): <fpage>1</fpage>–<lpage>64</lpage>.</mixed-citation></ref><ref id="B14"><mixed-citation xmlns:xlink="http://www.w3.org/1999/xlink" xlink:type="simple"><person-group><name name-style="western"><surname>Desjardins</surname><given-names>CA</given-names></name></person-group> (<year>2007</year>) <article-title>Phylogenetics and classification of the world genera of <tp:taxon-name><tp:taxon-name-part taxon-name-part-type="subfamily">Diparinae</tp:taxon-name-part></tp:taxon-name> (<tp:taxon-name><tp:taxon-name-part taxon-name-part-type="order">Hymenoptera</tp:taxon-name-part></tp:taxon-name>: <tp:taxon-name><tp:taxon-name-part taxon-name-part-type="family">Pteromalidae</tp:taxon-name-part></tp:taxon-name>).</article-title><source>Zootaxa</source><volume>1647</volume>(<issue>1</issue>): <fpage>1</fpage>–<lpage>88</lpage>. <ext-link xlink:type="simple" ext-link-type="doi" xlink:href="10.11646/zootaxa.1647.1.1">https://doi.org/10.11646/zootaxa.1647.1.1</ext-link></mixed-citation></ref><ref id="B33"><mixed-citation xmlns:xlink="http://www.w3.org/1999/xlink" xlink:type="simple"><person-group><name name-style="western"><surname>Kieffer</surname><given-names>JJ</given-names></name></person-group> (<year>1906</year>) <article-title>Description de nouveaux Hyménoptères.</article-title><source>Annales de la Société Scientifique de Bruxelles</source><volume>30</volume>: <fpage>113</fpage>–<lpage>178</lpage>.</mixed-citation></ref><ref id="B20"><mixed-citation xmlns:xlink="http://www.w3.org/1999/xlink" xlink:type="simple"><person-group><name name-style="western"><surname>Girault</surname><given-names>AA</given-names></name></person-group> (<year>1913</year>) <article-title>New genera and species of chalcidoid <tp:taxon-name><tp:taxon-name-part taxon-name-part-type="order">Hymenoptera</tp:taxon-name-part></tp:taxon-name> in the South Australia Museum.</article-title><source>Transactions of the Royal Society of South Australia</source><volume>37</volume>: <fpage>67</fpage>–<lpage>115</lpage>.</mixed-citation></ref><ref id="B21"><mixed-citation xmlns:xlink="http://www.w3.org/1999/xlink" xlink:type="simple"><person-group><name name-style="western"><surname>Girault</surname><given-names>AA</given-names></name></person-group> (<year>1915</year>) <article-title>Australian <tp:taxon-name><tp:taxon-name-part taxon-name-part-type="order">Hymenoptera</tp:taxon-name-part></tp:taxon-name><tp:taxon-name><tp:taxon-name-part taxon-name-part-type="superfamily">Chalcidoidea</tp:taxon-name-part></tp:taxon-name> – VI Supplement.</article-title><source>Memoirs of the Queensland Museum</source><volume>3</volume>: <fpage>313</fpage>–<lpage>346</lpage>.</mixed-citation></ref><ref id="B10"><mixed-citation xmlns:xlink="http://www.w3.org/1999/xlink" xlink:type="simple"><person-group><name name-style="western"><surname>Bouček</surname><given-names>Z</given-names></name></person-group> (<year>1988</year>) <source>Australasian <tp:taxon-name><tp:taxon-name-part taxon-name-part-type="superfamily">Chalcidoidea</tp:taxon-name-part></tp:taxon-name> (<tp:taxon-name><tp:taxon-name-part taxon-name-part-type="order">Hymenoptera</tp:taxon-name-part></tp:taxon-name>): A biosystematic revision of genera of fourteen families, with a reclassification of species. C.A.B.</source><publisher-name>International</publisher-name>, <publisher-loc>Wallingford</publisher-loc>, <size units="page">832 pp</size>.</mixed-citation></ref><ref id="B39"><mixed-citation xmlns:xlink="http://www.w3.org/1999/xlink" xlink:type="simple"><person-group><name name-style="western"><surname>Mercet</surname><given-names>RG</given-names></name></person-group> (<year>1927</year>) <article-title>Nota sobre Lelapinos (Hym. Chalc.). Eos. Revista Española di Entomologia.</article-title><source>Madrid</source><volume>3</volume>: <fpage>49</fpage>–<lpage>63</lpage>.</mixed-citation></ref><ref id="B23"><mixed-citation xmlns:xlink="http://www.w3.org/1999/xlink" xlink:type="simple"><person-group><name name-style="western"><surname>Girault</surname><given-names>AA</given-names></name></person-group> (<year>1927</year>) <article-title>Notes on and descriptions of chalcid wasps (<tp:taxon-name><tp:taxon-name-part taxon-name-part-type="family">Chalcididae</tp:taxon-name-part></tp:taxon-name>) in the South Australian Museum.</article-title><source>Records of the South Australian Museum</source><volume>3</volume>: <fpage>309</fpage>–<lpage>338</lpage>.</mixed-citation></ref><ref id="B24"><mixed-citation xmlns:xlink="http://www.w3.org/1999/xlink" xlink:type="simple"><person-group><name name-style="western"><surname>Girault</surname><given-names>AA</given-names></name></person-group> (<year>1933</year>) <source>Some beauties inhabitant not of the boudoirs of commerce but of nature’s bosom – new insects.</source><publisher-name>Girault</publisher-name>, <publisher-loc>Brisbane</publisher-loc>, <size units="page">2 pp</size>.</mixed-citation></ref><ref id="B13"><mixed-citation xmlns:xlink="http://www.w3.org/1999/xlink" xlink:type="simple"><person-group><name name-style="western"><surname>Delucchi</surname><given-names>V</given-names></name></person-group> (<year>1962</year>) Résultats scientifiques des missions zoologiques de l’I.R.S.A.C. en Afrique orientale (P. Basilewsky et N. Leleup, 1957), 81. <tp:taxon-name><tp:taxon-name-part taxon-name-part-type="order">Hymenoptera</tp:taxon-name-part></tp:taxon-name><tp:taxon-name><tp:taxon-name-part taxon-name-part-type="superfamily">Chalcidoidea</tp:taxon-name-part></tp:taxon-name>. Annales du Musée Royal de l’Afrique Centrale (Série in 8ø) Sciences Zoologique 110: 363–392.</mixed-citation></ref><ref id="B27"><mixed-citation xmlns:xlink="http://www.w3.org/1999/xlink" xlink:type="simple"><person-group><name name-style="western"><surname>Hedqvist</surname><given-names>KJ</given-names></name></person-group> (<year>1963</year>) <article-title>New <tp:taxon-name><tp:taxon-name-part taxon-name-part-type="tribe">Diparini</tp:taxon-name-part></tp:taxon-name> from Angola (Hym. <tp:taxon-name><tp:taxon-name-part taxon-name-part-type="superfamily">Chalcidoidea</tp:taxon-name-part></tp:taxon-name>).</article-title><source>Publicaçoes Cultuarias da Companhia de Diamantes de Angola</source><volume>63</volume>: <fpage>47</fpage>–<lpage>51</lpage>.</mixed-citation></ref><ref id="B28"><mixed-citation xmlns:xlink="http://www.w3.org/1999/xlink" xlink:type="simple"><person-group><name name-style="western"><surname>Hedqvist</surname><given-names>KJ</given-names></name></person-group> (<year>1969</year>) New genera and species of <tp:taxon-name><tp:taxon-name-part taxon-name-part-type="tribe">Diparini</tp:taxon-name-part></tp:taxon-name> with notes on the tribe (Hym., <tp:taxon-name><tp:taxon-name-part taxon-name-part-type="superfamily">Chalcidoidea</tp:taxon-name-part></tp:taxon-name>). Entomologisk Tidskrift 90(3/4): 174–202.</mixed-citation></ref><ref id="B29"><mixed-citation xmlns:xlink="http://www.w3.org/1999/xlink" xlink:type="simple"><person-group><name name-style="western"><surname>Hedqvist</surname><given-names>KJ</given-names></name></person-group> (<year>1971</year>) <article-title>A new genus and species of <tp:taxon-name><tp:taxon-name-part taxon-name-part-type="subfamily">Diparinae</tp:taxon-name-part></tp:taxon-name> from Angola (Hym., <tp:taxon-name><tp:taxon-name-part taxon-name-part-type="superfamily">Chalcidoidea</tp:taxon-name-part></tp:taxon-name>, <tp:taxon-name><tp:taxon-name-part taxon-name-part-type="family">Pteromalidae</tp:taxon-name-part></tp:taxon-name>).</article-title><source>Publicaçoes Cultuarias da Companhia de Diamantes de Angola</source><volume>84</volume>: <fpage>55</fpage>–<lpage>59</lpage>.</mixed-citation></ref></ref-list></tp:taxon-treatment>
