# Supplementary material for: Twelve new species of Dipara Walker, 1833 (Hymenoptera, Chalcidoidea, Pteromalidae, Diparinae) from Kenya, with a key to the Afrotropical species
Source: Zookeys. 2021 Oct 29;1067:101–57. doi: 10.3897/zookeys.1067.72395 (PMC8571251; doi:10.3897/zookeys.1067.72395)
Supplement: XML Treatment for Dipara andreabalzerae [file zookeys.1067.72395-treatment2.xml]

<!DOCTYPE tp:taxon-treatment
  PUBLIC "-//TaxonX//DTD Taxonomic Treatment Publishing DTD v0 20100105//EN" "tax-treatment-NSO.dtd">
<tp:taxon-treatment xmlns:tp="http://www.plazi.org/taxpub"><tp:treatment-meta><kwd-group><label>Taxon classification</label><kwd><named-content xmlns:xlink="http://www.w3.org/1999/xlink" content-type="kingdom">Animalia</named-content></kwd><kwd><named-content xmlns:xlink="http://www.w3.org/1999/xlink" content-type="order">Hymenoptera</named-content></kwd><kwd><named-content xmlns:xlink="http://www.w3.org/1999/xlink" content-type="family">Pteromalidae</named-content></kwd></kwd-group><mixed-citation publication-type="journal"><person-group><name><surname>Braun</surname><given-names>Christoph</given-names></name><name><surname>Peters</surname><given-names>Ralph S.</given-names></name></person-group><article-title>Twelve new species of <italic><tp:taxon-name><tp:taxon-name-part taxon-name-part-type="genus" reg="Dipara">Dipara</tp:taxon-name-part></tp:taxon-name></italic> Walker, 1833 (<tp:taxon-name><tp:taxon-name-part taxon-name-part-type="order">Hymenoptera</tp:taxon-name-part></tp:taxon-name>, <tp:taxon-name><tp:taxon-name-part taxon-name-part-type="superfamily">Chalcidoidea</tp:taxon-name-part></tp:taxon-name>, <tp:taxon-name><tp:taxon-name-part taxon-name-part-type="family">Pteromalidae</tp:taxon-name-part></tp:taxon-name>, <tp:taxon-name><tp:taxon-name-part taxon-name-part-type="subfamily">Diparinae</tp:taxon-name-part></tp:taxon-name>) from Kenya, with a key to the Afrotropical species</article-title><source>Zookeys</source><day>29</day><month>10</month><year>2021</year><volume>1067</volume><fpage>101</fpage><lpage>157</lpage><pub-id pub-id-type="doi">10.3897/zookeys.1067.72395</pub-id></mixed-citation></tp:treatment-meta><tp:nomenclature><tp:taxon-name>
              <object-id xmlns:xlink="http://www.w3.org/1999/xlink" content-type="arpha" xlink:type="simple">AFEBC0F4-E62D-5837-8CC4-FB47A17E810A</object-id>
              <tp:taxon-name-part taxon-name-part-type="genus" reg="Dipara">Dipara</tp:taxon-name-part>
              <tp:taxon-name-part taxon-name-part-type="species" reg="andreabalzerae">andreabalzerae</tp:taxon-name-part>
              <object-id xmlns:xlink="http://www.w3.org/1999/xlink" content-type="zoobank" xlink:type="simple">http://zoobank.org/81FBA9DA-A6A7-4DF5-914C-64A27136D423</object-id>
            </tp:taxon-name><tp:taxon-status xmlns:xlink="http://www.w3.org/1999/xlink" xlink:type="simple">sp. nov.</tp:taxon-status><xref ref-type="fig" rid="F5">Fig. 5A–C</xref></tp:nomenclature><tp:treatment-sec sec-type="material" id="SECID0EKEAI"><title>Material examined.</title><p><bold><italic>Holotype</italic></bold> Kenya • 1 ♀; Kakamega Forest, Kenya; <named-content xmlns:xlink="http://www.w3.org/1999/xlink" content-type="dwc:verbatimCoordinates" xlink:type="simple"><named-content content-type="geo-json" specific-use="{&#34;type&#34;:&#34;Point&#34;,&#34;coordinates&#34;:[34.855833,0.239694]}" id="NCID0EYEAI" xlink:type="simple">00°14'22.9N, 34°51'21E</named-content></named-content>; 1594 m a.s.l.; 24 Jul. 2007; Hita-Garcia, F. leg.; Winkler extraction; Transect 12; <named-content xmlns:xlink="http://www.w3.org/1999/xlink" content-type="dwc:institutional_code" xlink:type="simple">ZFMK</named-content>-HYM-00037130. <bold><italic>Paratypes</italic></bold> Kenya • 2 ♀; same data as for holotype; <named-content xmlns:xlink="http://www.w3.org/1999/xlink" content-type="dwc:institutional_code" xlink:type="simple">ZFMK</named-content>-HYM-00037131 to <named-content xmlns:xlink="http://www.w3.org/1999/xlink" content-type="dwc:institutional_code" xlink:type="simple">ZFMK</named-content>-HYM-00037132 • 1 ♀; Kakamega Forest, Kenya; <named-content xmlns:xlink="http://www.w3.org/1999/xlink" content-type="dwc:verbatimCoordinates" xlink:type="simple"><named-content content-type="geo-json" specific-use="{&#34;type&#34;:&#34;Point&#34;,&#34;coordinates&#34;:[34.828000,0.379167]}" id="NCID0ESFAI" xlink:type="simple">00°22'45N, 34°49'40.8E</named-content></named-content>; 1618 m a.s.l.; 11 Sep. 2007; Hita-Garcia, F. leg.; Winkler extraction; Transect 27; <named-content xmlns:xlink="http://www.w3.org/1999/xlink" content-type="dwc:institutional_code" xlink:type="simple">ZFMK</named-content>-HYM-00037133 • 1 ♀; Kakamega Forest, Kenya; <named-content xmlns:xlink="http://www.w3.org/1999/xlink" content-type="dwc:verbatimCoordinates" xlink:type="simple"><named-content content-type="geo-json" specific-use="{&#34;type&#34;:&#34;Point&#34;,&#34;coordinates&#34;:[34.804444,0.303722]}" id="NCID0E6FAI" xlink:type="simple">00°18'13.4N, 34°48'16E</named-content></named-content>; 1554 m a.s.l.; 20 Jun. 2007; Hita-Garcia, F. leg.; Winkler extraction; Transect 5; <named-content xmlns:xlink="http://www.w3.org/1999/xlink" content-type="dwc:institutional_code" xlink:type="simple">ZFMK</named-content>-HYM-00037134 • 1 ♀; Kakamega Forest, Kenya; <named-content xmlns:xlink="http://www.w3.org/1999/xlink" content-type="dwc:verbatimCoordinates" xlink:type="simple"><named-content content-type="geo-json" specific-use="{&#34;type&#34;:&#34;Point&#34;,&#34;coordinates&#34;:[34.862139,0.233083]}" id="NCID0EMGAI" xlink:type="simple">00°13'59.1N, 34°51'43.7E</named-content></named-content>; 1614 m a.s.l.; 29 Aug. 2007; Hita-Garcia, F. leg.; Winkler extraction; Transect 24; <named-content xmlns:xlink="http://www.w3.org/1999/xlink" content-type="dwc:institutional_code" xlink:type="simple">ZFMK</named-content>-HYM-00037135 • 1 ♀; same locality as for holotype; 17 Jul. 2007; Hita-Garcia, F. leg.; Winkler extraction; Transect 12; NHMUK013457232 • 1 ♀; Kakamega Forest, Kenya; <named-content xmlns:xlink="http://www.w3.org/1999/xlink" content-type="dwc:verbatimCoordinates" xlink:type="simple"><named-content content-type="geo-json" specific-use="{&#34;type&#34;:&#34;Point&#34;,&#34;coordinates&#34;:[34.863528,0.452944]}" id="NCID0EZGAI" xlink:type="simple">00°27'10.6N, 34°51'48.7E</named-content></named-content>; 1676 m a.s.l.; 19 Jun. 2007; Hita-Garcia, F. leg.; Winkler extraction; Transect 4; NHMUK013457233 • 1 ♀; Kakamega Forest, Kenya; <named-content xmlns:xlink="http://www.w3.org/1999/xlink" content-type="dwc:verbatimCoordinates" xlink:type="simple"><named-content content-type="geo-json" specific-use="{&#34;type&#34;:&#34;Point&#34;,&#34;coordinates&#34;:[34.622306,0.602694]}" id="NCID0EBHAI" xlink:type="simple">00°36'9.7N, 34°37'20.3E</named-content></named-content>; 1513 m a.s.l.; 07 Sep. 2007; Hita-Garcia, F. leg.; Winkler extraction; Transect 26; <named-content xmlns:xlink="http://www.w3.org/1999/xlink" content-type="dwc:institutional_code" xlink:type="simple">NMK</named-content>: <named-content xmlns:xlink="http://www.w3.org/1999/xlink" content-type="dwc:institutional_code" xlink:type="simple">ZFMK</named-content>-HYM-00037138 • 1 ♀; Kakamega Forest, Kenya; <named-content xmlns:xlink="http://www.w3.org/1999/xlink" content-type="dwc:verbatimCoordinates" xlink:type="simple"><named-content content-type="geo-json" specific-use="{&#34;type&#34;:&#34;Point&#34;,&#34;coordinates&#34;:[34.682194,0.554972]}" id="NCID0ETHAI" xlink:type="simple">00°33'17.9N, 34°40'55.9E</named-content></named-content>; 1425 m a.s.l.; 20 Jun. 2008; Hita-Garcia, F. leg.; Winkler extraction; Transect 40; <named-content xmlns:xlink="http://www.w3.org/1999/xlink" content-type="dwc:institutional_code" xlink:type="simple">NMK</named-content>: <named-content xmlns:xlink="http://www.w3.org/1999/xlink" content-type="dwc:institutional_code" xlink:type="simple">ZFMK</named-content>-HYM-00037139.</p><p><bold>Female</bold> (specimens used for morphometric measurements: <named-content xmlns:xlink="http://www.w3.org/1999/xlink" content-type="dwc:institutional_code" xlink:type="simple">ZFMK</named-content>-HYM-00037130 to <named-content xmlns:xlink="http://www.w3.org/1999/xlink" content-type="dwc:institutional_code" xlink:type="simple">ZFMK</named-content>-HYM-00037134).</p></tp:treatment-sec><tp:treatment-sec sec-type="diagnosis" id="SECID0EQIAI"><title>Diagnosis.</title><p>Body brown to yellowish brown (Fig. <xref ref-type="fig" rid="F5">5</xref>); mesoscutellum black, raised, anterior part of mesoscutellum and frenum forming an angle of 120–125° (122°) (specimens used for measurement: <named-content xmlns:xlink="http://www.w3.org/1999/xlink" content-type="dwc:institutional_code" xlink:type="simple">ZFMK</named-content>-HYM-00037130, <named-content xmlns:xlink="http://www.w3.org/1999/xlink" content-type="dwc:institutional_code" xlink:type="simple">ZFMK</named-content>-HYM-00037132 to <named-content xmlns:xlink="http://www.w3.org/1999/xlink" content-type="dwc:institutional_code" xlink:type="simple">ZFMK</named-content>-HYM-00037134) in lateral view (Fig. <xref ref-type="fig" rid="F5">5A</xref>); propodeum medially smooth and laterally transversely carinate (Fig. <xref ref-type="fig" rid="F5">5C</xref>).</p><fig id="F5" position="float" orientation="portrait"><object-id xmlns:xlink="http://www.w3.org/1999/xlink" content-type="doi" xlink:type="simple">10.3897/zookeys.1067.72395.figure5</object-id><object-id xmlns:xlink="http://www.w3.org/1999/xlink" content-type="arpha" xlink:type="simple">F52C212F-8922-5EC0-A5F6-D9946DC176A3</object-id><label>Figure 5.</label><caption><p>Holotype of <italic><tp:taxon-name><tp:taxon-name-part taxon-name-part-type="genus" reg="Dipara">Dipara</tp:taxon-name-part><tp:taxon-name-part taxon-name-part-type="species" reg="andreabalzerae">andreabalzerae</tp:taxon-name-part></tp:taxon-name></italic> sp. nov. <bold>A</bold> habitus in lateral view <bold>B</bold> face in frontal view <bold>C</bold> body in dorsal view; red arrow: angle formed by anterior part of mesoscutellum and frenum. Scale bar: 100 µm.</p></caption><graphic xmlns:xlink="http://www.w3.org/1999/xlink" xlink:href="zookeys-1067-101-g005.jpg" position="float" orientation="portrait" xlink:type="simple" id="oo_604725.jpg"><uri content-type="original_file" xlink:type="simple">https://binary.pensoft.net/fig/604725</uri></graphic></fig></tp:treatment-sec><tp:treatment-sec sec-type="description" id="SECID0EPKAI"><title>Description.</title><p><bold><italic>Size</italic>:</bold> small to medium sized, body length 1619–2183 (1809) µm.</p><p><bold><italic>Coloration</italic>:</bold> body brown to yellowish brown (Fig. <xref ref-type="fig" rid="F5">5</xref>); dorsal part of scape, pedicel, first funicular segment, and clava yellowish white, ventral part of scape white, other funicular segments uniformly brown (Fig. <xref ref-type="fig" rid="F5">5A</xref>); vertex with bluish metallic tint (Fig. <xref ref-type="fig" rid="F5">5C</xref>); pronotum laterally dark brown (Fig. <xref ref-type="fig" rid="F5">5C</xref>); lateral area of mesoscutum black (Fig. <xref ref-type="fig" rid="F5">5C</xref>); mesoscutellum black with metallic tint, frenum dark brown (Fig. <xref ref-type="fig" rid="F5">5C</xref>); coxa, trochanter and proximal quarter of femur white, rest of legs pale yellowish brown (Fig. <xref ref-type="fig" rid="F5">5A</xref>); gts lighter from gt1 to gt6 (Fig. <xref ref-type="fig" rid="F5">5C</xref>); gt7 with pale yellowish brown coloration on anterior 1/2 and brown coloration on posterior 1/2 (Fig. <xref ref-type="fig" rid="F5">5C</xref>); ovipositor sheath brown (Fig. <xref ref-type="fig" rid="F5">5A</xref>).</p><p><bold><italic>Head</italic>:</bold> head round, 1.26–1.31× (1.31) wider than high (Fig. <xref ref-type="fig" rid="F5">5B</xref>); vertex very sparsely foveolate and otherwise smooth (Fig. <xref ref-type="fig" rid="F5">5B</xref>); upper face strigate-reticulate (Fig. <xref ref-type="fig" rid="F5">5B</xref>); lower face reticulate, sparsely setose (Fig. <xref ref-type="fig" rid="F5">5B</xref>); distance of antennal insertion to eye short, 0.45–0.76× (0.45) (specimens used for measurement: <named-content xmlns:xlink="http://www.w3.org/1999/xlink" content-type="dwc:institutional_code" xlink:type="simple">ZFMK</named-content>-HYM-00037130, <named-content xmlns:xlink="http://www.w3.org/1999/xlink" content-type="dwc:institutional_code" xlink:type="simple">ZFMK</named-content>-HYM-00037132 to <named-content xmlns:xlink="http://www.w3.org/1999/xlink" content-type="dwc:institutional_code" xlink:type="simple">ZFMK</named-content>-HYM-00037134) torulus diameter (Fig. <xref ref-type="fig" rid="F5">5B</xref>); antennae close, toruli separated by 0.84–1.07× (0.91) (specimens used for measurement: <named-content xmlns:xlink="http://www.w3.org/1999/xlink" content-type="dwc:institutional_code" xlink:type="simple">ZFMK</named-content>-HYM-00037130, <named-content xmlns:xlink="http://www.w3.org/1999/xlink" content-type="dwc:institutional_code" xlink:type="simple">ZFMK</named-content>-HYM-00037132 to <named-content xmlns:xlink="http://www.w3.org/1999/xlink" content-type="dwc:institutional_code" xlink:type="simple">ZFMK</named-content>-HYM-00037134) torulus diameter (Fig. <xref ref-type="fig" rid="F5">5B</xref>); antennal formula: 11173 (Fig. <xref ref-type="fig" rid="F5">5A</xref>); funicle segments ~ as long as wide (Fig. <xref ref-type="fig" rid="F5">5A</xref>); malar space 0.29–0.35× (0.33) eye height (Fig. <xref ref-type="fig" rid="F5">5A</xref>); POL 0.62–0.74× (0.72) OOL (Fig. <xref ref-type="fig" rid="F5">5C</xref>).</p><p><bold><italic>Mesosoma</italic>:</bold> pronotum large and elongated, 1.99–2.14× (2.02) as wide as long, substrigate, with a pair of setae close to the posterior edge (Fig. <xref ref-type="fig" rid="F5">5C</xref>); mesosoma slender, head breadth 1.53–1.59× (1.56) mesoscutum breadth (Fig. <xref ref-type="fig" rid="F5">5C</xref>); notauli converging ca. at 1/2 the length of mesoscutum (Fig. <xref ref-type="fig" rid="F5">5C</xref>); median area of mesoscutum reticulate (Fig. <xref ref-type="fig" rid="F5">5C</xref>); lateral area medially smooth and laterally reticulate (Fig. <xref ref-type="fig" rid="F5">5C</xref>); mesoscutum with two pairs of bristles, one pair of very large bristles on median area just anterior of notauli, almost reaching the mesoscutellum, and one pair laterally on lateral area anterior of wing base (Fig. <xref ref-type="fig" rid="F5">5C</xref>); axillae reticulate (Fig. <xref ref-type="fig" rid="F5">5C</xref>); mesoscutellum reticulate-rugulose, raised, with two pairs of bristles, one pair anterio-medially and one pair laterally just anterior of frenal line, anterior part of mesoscutellum and frenum forming an angle of 120–125° (122°) (specimens used for measurement: <named-content xmlns:xlink="http://www.w3.org/1999/xlink" content-type="dwc:institutional_code" xlink:type="simple">ZFMK</named-content>-HYM-00037130, <named-content xmlns:xlink="http://www.w3.org/1999/xlink" content-type="dwc:institutional_code" xlink:type="simple">ZFMK</named-content>-HYM-00037132 to <named-content xmlns:xlink="http://www.w3.org/1999/xlink" content-type="dwc:institutional_code" xlink:type="simple">ZFMK</named-content>-HYM-00037134) (Fig. <xref ref-type="fig" rid="F5">5A</xref>); propodeum medially smooth and laterally transversely carinate (Fig. <xref ref-type="fig" rid="F5">5C</xref>); nucha with a few longitudinal carinae (Fig. <xref ref-type="fig" rid="F5">5C</xref>); brachypterous, fore wing reaching middle of petiole, tip truncated, with two or three large brown bristles and one large black bristle at the tip, with infuscation at tip (Fig. <xref ref-type="fig" rid="F5">5A</xref>).</p><p><bold><italic>Metasoma</italic>:</bold> petiole short, 1.25–1.44× (1.29) longer than wide in dorsal view, costate-rugose, with lateral pair of large white setae visible in dorsal view (Fig. <xref ref-type="fig" rid="F5">5C</xref>); gaster medium, 1.23–1.56× (1.56) longer than mesosoma in dorsal view (Fig. <xref ref-type="fig" rid="F5">5C</xref>); gt1 covering ~ 1/3 of gaster, gt2–4 ca. equal in size, gt5 and 6 much smaller (Fig. <xref ref-type="fig" rid="F5">5C</xref>); gt7 and ovipositor sheath sparsely setose (Fig. <xref ref-type="fig" rid="F5">5A</xref>).</p></tp:treatment-sec><tp:treatment-sec sec-type="remarks" id="SECID0EPRAI"><title>Remarks.</title><p><italic><tp:taxon-name><tp:taxon-name-part taxon-name-part-type="genus" reg="Dipara">Dipara</tp:taxon-name-part><tp:taxon-name-part taxon-name-part-type="species" reg="andreabalzerae">andreabalzerae</tp:taxon-name-part></tp:taxon-name></italic> is similar to <italic><tp:taxon-name><tp:taxon-name-part taxon-name-part-type="genus" reg="Dipara">D.</tp:taxon-name-part><tp:taxon-name-part taxon-name-part-type="species" reg="albomaculata">albomaculata</tp:taxon-name-part></tp:taxon-name></italic>, <italic><tp:taxon-name><tp:taxon-name-part taxon-name-part-type="genus" reg="Dipara">D.</tp:taxon-name-part><tp:taxon-name-part taxon-name-part-type="species" reg="fastigata">fastigata</tp:taxon-name-part></tp:taxon-name></italic>, <italic><tp:taxon-name><tp:taxon-name-part taxon-name-part-type="genus" reg="Dipara">D.</tp:taxon-name-part><tp:taxon-name-part taxon-name-part-type="species" reg="nigroscutellata">nigroscutellata</tp:taxon-name-part></tp:taxon-name></italic>, and <italic><tp:taxon-name><tp:taxon-name-part taxon-name-part-type="genus" reg="Dipara">D.</tp:taxon-name-part><tp:taxon-name-part taxon-name-part-type="species" reg="saetosa">saetosa</tp:taxon-name-part></tp:taxon-name></italic> in having a black mesoscutellum while the general body coloration is not black. <italic><tp:taxon-name><tp:taxon-name-part taxon-name-part-type="genus" reg="Dipara">Dipara</tp:taxon-name-part><tp:taxon-name-part taxon-name-part-type="species" reg="andreabalzerae">andreabalzerae</tp:taxon-name-part></tp:taxon-name></italic> differs from <italic><tp:taxon-name><tp:taxon-name-part taxon-name-part-type="genus" reg="Dipara">D.</tp:taxon-name-part><tp:taxon-name-part taxon-name-part-type="species" reg="albomaculata">albomaculata</tp:taxon-name-part></tp:taxon-name></italic>, <italic><tp:taxon-name><tp:taxon-name-part taxon-name-part-type="genus" reg="Dipara">D.</tp:taxon-name-part><tp:taxon-name-part taxon-name-part-type="species" reg="nigroscutellata">nigroscutellata</tp:taxon-name-part></tp:taxon-name></italic> and <italic><tp:taxon-name><tp:taxon-name-part taxon-name-part-type="genus" reg="Dipara">D.</tp:taxon-name-part><tp:taxon-name-part taxon-name-part-type="species" reg="saetosa">saetosa</tp:taxon-name-part></tp:taxon-name></italic> in different propodeum sculpture. It differs from <italic><tp:taxon-name><tp:taxon-name-part taxon-name-part-type="genus" reg="Dipara">D.</tp:taxon-name-part><tp:taxon-name-part taxon-name-part-type="species" reg="fastigata">fastigata</tp:taxon-name-part></tp:taxon-name></italic> in body coloration, which is much darker in <italic><tp:taxon-name><tp:taxon-name-part taxon-name-part-type="genus" reg="Dipara">D.</tp:taxon-name-part><tp:taxon-name-part taxon-name-part-type="species" reg="fastigata">fastigata</tp:taxon-name-part></tp:taxon-name></italic> and the more obtuse angle formed by the anterior part of the mesoscutellum and the frenum in lateral view.</p></tp:treatment-sec><tp:treatment-sec sec-type="Male" id="SECID0EOVAI"><title>Male.</title><p>Unknown.</p></tp:treatment-sec><tp:treatment-sec sec-type="etymology" id="SECID0ETVAI"><title>Etymology.</title><p>As the first author, I dedicate this species to my mother, Andrea Balzer, who sadly passed away in 2017.</p></tp:treatment-sec><tp:treatment-sec sec-type="biology" id="SECID0EYVAI"><title>Biology.</title><p><bold><italic>Habitat</italic>:</bold> Leaf litter.</p><p><bold><italic>Host</italic>:</bold> Unknown.</p></tp:treatment-sec><tp:treatment-sec sec-type="distribution" id="SECID0EKWAI"><title>Distribution.</title><p>Kenya.</p></tp:treatment-sec></tp:taxon-treatment>
