# Supplementary material for: Twelve new species of Dipara Walker, 1833 (Hymenoptera, Chalcidoidea, Pteromalidae, Diparinae) from Kenya, with a key to the Afrotropical species
Source: Zookeys. 2021 Oct 29;1067:101–57. doi: 10.3897/zookeys.1067.72395 (PMC8571251; doi:10.3897/zookeys.1067.72395)
Supplement: XML Treatment for Dipara corona [file zookeys.1067.72395-treatment3.xml]

<!DOCTYPE tp:taxon-treatment
  PUBLIC "-//TaxonX//DTD Taxonomic Treatment Publishing DTD v0 20100105//EN" "tax-treatment-NSO.dtd">
<tp:taxon-treatment xmlns:tp="http://www.plazi.org/taxpub"><tp:treatment-meta><kwd-group><label>Taxon classification</label><kwd><named-content xmlns:xlink="http://www.w3.org/1999/xlink" content-type="kingdom">Animalia</named-content></kwd><kwd><named-content xmlns:xlink="http://www.w3.org/1999/xlink" content-type="order">Hymenoptera</named-content></kwd><kwd><named-content xmlns:xlink="http://www.w3.org/1999/xlink" content-type="family">Pteromalidae</named-content></kwd></kwd-group><mixed-citation publication-type="journal"><person-group><name><surname>Braun</surname><given-names>Christoph</given-names></name><name><surname>Peters</surname><given-names>Ralph S.</given-names></name></person-group><article-title>Twelve new species of <italic><tp:taxon-name><tp:taxon-name-part taxon-name-part-type="genus" reg="Dipara">Dipara</tp:taxon-name-part></tp:taxon-name></italic> Walker, 1833 (<tp:taxon-name><tp:taxon-name-part taxon-name-part-type="order">Hymenoptera</tp:taxon-name-part></tp:taxon-name>, <tp:taxon-name><tp:taxon-name-part taxon-name-part-type="superfamily">Chalcidoidea</tp:taxon-name-part></tp:taxon-name>, <tp:taxon-name><tp:taxon-name-part taxon-name-part-type="family">Pteromalidae</tp:taxon-name-part></tp:taxon-name>, <tp:taxon-name><tp:taxon-name-part taxon-name-part-type="subfamily">Diparinae</tp:taxon-name-part></tp:taxon-name>) from Kenya, with a key to the Afrotropical species</article-title><source>Zookeys</source><day>29</day><month>10</month><year>2021</year><volume>1067</volume><fpage>101</fpage><lpage>157</lpage><pub-id pub-id-type="doi">10.3897/zookeys.1067.72395</pub-id></mixed-citation></tp:treatment-meta><tp:nomenclature><tp:taxon-name>
              <object-id xmlns:xlink="http://www.w3.org/1999/xlink" content-type="arpha" xlink:type="simple">A3F88B70-4E72-5CD2-B38F-BCC935099682</object-id>
              <tp:taxon-name-part taxon-name-part-type="genus" reg="Dipara">Dipara</tp:taxon-name-part>
              <tp:taxon-name-part taxon-name-part-type="species" reg="corona">corona</tp:taxon-name-part>
              <object-id xmlns:xlink="http://www.w3.org/1999/xlink" content-type="zoobank" xlink:type="simple">http://zoobank.org/4FDFD9C7-64C0-47EA-97A6-7587DA5E1BD4</object-id>
            </tp:taxon-name><tp:taxon-status xmlns:xlink="http://www.w3.org/1999/xlink" xlink:type="simple">sp. nov.</tp:taxon-status><xref ref-type="fig" rid="F6">Fig. 6A–C</xref></tp:nomenclature><tp:treatment-sec sec-type="Material examined."><title>Material examined.</title><p><bold><italic>Holotype</italic></bold> Kenya • 1 ♀; Kakamega Forest, Kenya; <named-content xmlns:xlink="http://www.w3.org/1999/xlink" content-type="dwc:verbatimCoordinates" xlink:type="simple"><named-content content-type="geo-json" specific-use="{&#34;type&#34;:&#34;Point&#34;,&#34;coordinates&#34;:[34.868139,0.247861]}" id="NCID0EEYAI" xlink:type="simple">00°14'52.3N, 34°52'5.3E</named-content></named-content>; 1607 m a.s.l.; 21 Aug. 2007; Hita-Garcia, F. leg.; Winkler extraction; Transect 18; <named-content xmlns:xlink="http://www.w3.org/1999/xlink" content-type="dwc:institutional_code" xlink:type="simple">ZFMK</named-content>-HYM-00040381.</p></tp:treatment-sec><tp:treatment-sec sec-type="diagnosis" id="SECID0EOYAI"><title>Diagnosis.</title><p><bold>Female.</bold> Broad dark brown stripe across head from one eye to the other below toruli (Fig. <xref ref-type="fig" rid="F6">6B</xref>); median and lateral area of mesoscutum with distinct transverse broad black stripe (Fig. <xref ref-type="fig" rid="F6">6C</xref>); macropterous, fore wing reaching gt7 (Fig. <xref ref-type="fig" rid="F6">6A</xref>); petiole 1.20× longer than wide in dorsal view (Fig. <xref ref-type="fig" rid="F6">6C</xref>).</p><fig id="F6" position="float" orientation="portrait"><object-id xmlns:xlink="http://www.w3.org/1999/xlink" content-type="doi" xlink:type="simple">10.3897/zookeys.1067.72395.figure6</object-id><object-id xmlns:xlink="http://www.w3.org/1999/xlink" content-type="arpha" xlink:type="simple">257518B2-4FAF-5371-85C3-BCA4840CEDC5</object-id><label>Figure 6.</label><caption><p>Holotype of <italic><tp:taxon-name><tp:taxon-name-part taxon-name-part-type="genus" reg="Dipara">Dipara</tp:taxon-name-part><tp:taxon-name-part taxon-name-part-type="species" reg="corona">corona</tp:taxon-name-part></tp:taxon-name></italic> sp. nov. <bold>A</bold> habitus in lateral view <bold>B</bold> face in frontal view <bold>C</bold> body in dorsal view. Scale bar: 100 µm.</p></caption><graphic xmlns:xlink="http://www.w3.org/1999/xlink" xlink:href="zookeys-1067-101-g006.jpg" position="float" orientation="portrait" xlink:type="simple" id="oo_604726.jpg"><uri content-type="original_file" xlink:type="simple">https://binary.pensoft.net/fig/604726</uri></graphic></fig></tp:treatment-sec><tp:treatment-sec sec-type="description" id="SECID0EE1AI"><title>Description.</title><p><bold><italic>Size</italic>:</bold> medium sized, body length 2346 µm.</p><p><bold><italic>Coloration</italic>:</bold> body brown to orangish brown (Fig. <xref ref-type="fig" rid="F6">6</xref>); scape and pedicel yellowish brown, funicle segments dark brown, clava white (Fig. <xref ref-type="fig" rid="F6">6</xref>); broad dark brown stripe across head from one eye to the other below toruli (Fig. <xref ref-type="fig" rid="F6">6B</xref>); vertex between ocelli black with metallic tint (Fig. <xref ref-type="fig" rid="F6">6B</xref>); procoxa white, rest of the legs yellowish brown (Fig. <xref ref-type="fig" rid="F6">6A</xref>); median and lateral area of mesoscutum with distinct transverse broad black stripe (Fig. <xref ref-type="fig" rid="F6">6C</xref>); tip of ovipositor sheath dark brown (Fig. <xref ref-type="fig" rid="F6">6A</xref>).</p><p><bold><italic>Head</italic>:</bold> head oval, 1.33× wider than high (Fig. <xref ref-type="fig" rid="F6">6B</xref>); upper face substrigate (Fig. <xref ref-type="fig" rid="F6">6B</xref>); lower face substrigate around dark brown stripe and smooth below, sparsely setose (Fig. <xref ref-type="fig" rid="F6">6B</xref>); antennal scrobe and interantennal area smooth (Fig. <xref ref-type="fig" rid="F6">6B</xref>); distance of antennal insertion to eye short, 0.49× torulus diameter (Fig. <xref ref-type="fig" rid="F6">6B</xref>); antennae close, toruli separated by 1.31× torulus diameter (Fig. <xref ref-type="fig" rid="F6">6B</xref>); antennal formula: 11173 (Fig. <xref ref-type="fig" rid="F6">6A</xref>); funicle segments getting continuously shorter: f1 longer than wide to f7 as wide as long (Fig. <xref ref-type="fig" rid="F6">6A</xref>); malar space 0.33× eye height (Fig. <xref ref-type="fig" rid="F6">6A</xref>); vertex rugose, between ocelli slightly raised (Fig. <xref ref-type="fig" rid="F6">6B</xref>); occipital margin forming sharp edge (Fig. <xref ref-type="fig" rid="F6">6A</xref>); POL 1.31× OOL (Fig. <xref ref-type="fig" rid="F6">6C</xref>).</p><p><bold><italic>Mesosoma</italic>:</bold> pronotum of medium length, 3.01× wider than long, substrigate, with a pair of bristles medially close to the posterior edge (Fig. <xref ref-type="fig" rid="F6">6C</xref>); mesosoma robust, head breadth 1.12× mesoscutum breadth (Fig. <xref ref-type="fig" rid="F6">6C</xref>); notauli not converging (Fig. <xref ref-type="fig" rid="F6">6C</xref>); mesoscutum with median area substrigate, lateral area strigate-reticulate, with two pairs of bristles: one pair on posterior 1/3 of medium area between notauli reaching axillae, one pair laterally on lateral area anterior of wing base (Fig. <xref ref-type="fig" rid="F6">6C</xref>); axillae reticulate (Fig. <xref ref-type="fig" rid="F6">6C</xref>); mesoscutellum reticulate, frenum smooth, with two pairs of bristles: one pair anteriorly and one pair laterally on frenal line (Fig. <xref ref-type="fig" rid="F6">6C</xref>); macropterous, fore wing reaching gt7, with large bristles along submarginal vein and smaller bristles along marginal and postmarginal vein on edge, transparent, stigmal vein long, stigma thin, uncus thin and pointed (Fig. <xref ref-type="fig" rid="F6">6A</xref>); propodeum with some transverse and longitudinal carinae (Fig. <xref ref-type="fig" rid="F6">6C</xref>); nucha carinate (Fig. <xref ref-type="fig" rid="F6">6C</xref>).</p><p><bold><italic>Metasoma</italic>:</bold> petiole short, 1.20× longer than wide in dorsal view, anterior quarter constricted and rugose, rest costate, with lateral pair of large white setae visible in dorsal view (Fig. <xref ref-type="fig" rid="F6">6C</xref>); gaster short, 1.07× longer than mesosoma in dorsal view (Fig. <xref ref-type="fig" rid="F6">6C</xref>); gt1 covering ~ 2/3 of gaster (Fig. <xref ref-type="fig" rid="F6">6C</xref>); gt7 and ovipositor sheath sparsely setose (Fig. <xref ref-type="fig" rid="F6">6C</xref>).</p></tp:treatment-sec><tp:treatment-sec sec-type="remarks" id="SECID0EL6AI"><title>Remarks.</title><p><italic><tp:taxon-name><tp:taxon-name-part taxon-name-part-type="genus" reg="Dipara">Dipara</tp:taxon-name-part><tp:taxon-name-part taxon-name-part-type="species" reg="corona">corona</tp:taxon-name-part></tp:taxon-name></italic> is similar to <italic><tp:taxon-name><tp:taxon-name-part taxon-name-part-type="genus" reg="Dipara">D.</tp:taxon-name-part><tp:taxon-name-part taxon-name-part-type="species" reg="turneri">turneri</tp:taxon-name-part></tp:taxon-name></italic> in having a distinct transverse broad black stripe on the median and lateral areas of the mesoscutum. In other not completely black species the black spots on the mesoscutum are restricted to the lateral area.</p><p><italic><tp:taxon-name><tp:taxon-name-part taxon-name-part-type="genus" reg="Dipara">Dipara</tp:taxon-name-part><tp:taxon-name-part taxon-name-part-type="species" reg="corona">corona</tp:taxon-name-part></tp:taxon-name></italic> differs from <italic><tp:taxon-name><tp:taxon-name-part taxon-name-part-type="genus" reg="Dipara">D.</tp:taxon-name-part><tp:taxon-name-part taxon-name-part-type="species" reg="turneri">turneri</tp:taxon-name-part></tp:taxon-name></italic> in the wing form and in the different petiole shape. The petiole is distinctly longer than wide in <italic><tp:taxon-name><tp:taxon-name-part taxon-name-part-type="genus" reg="Dipara">D.</tp:taxon-name-part><tp:taxon-name-part taxon-name-part-type="species" reg="corona">corona</tp:taxon-name-part></tp:taxon-name></italic> and slightly wider than long in <italic><tp:taxon-name><tp:taxon-name-part taxon-name-part-type="genus" reg="Dipara">D.</tp:taxon-name-part><tp:taxon-name-part taxon-name-part-type="species" reg="turneri">turneri</tp:taxon-name-part></tp:taxon-name></italic>. Other differences include the body coloration, the shape of the mesoscutellum and the shape of the metacoxa.</p></tp:treatment-sec><tp:treatment-sec sec-type="Male" id="SECID0EVBBI"><title>Male.</title><p>Unknown.</p></tp:treatment-sec><tp:treatment-sec sec-type="etymology" id="SECID0E1BBI"><title>Etymology.</title><p>Named after the Latin word <italic><tp:taxon-name><tp:taxon-name-part taxon-name-part-type="genus" reg="Dipara"/><tp:taxon-name-part taxon-name-part-type="species" reg="corona">corona</tp:taxon-name-part></tp:taxon-name></italic> for crown because of the raised and shiny part between the ocelli in frontal view, and additionally as a reference to the pandemic in 2020 and the following years caused by SARS-CoV-2, also known as the Corona virus.</p></tp:treatment-sec><tp:treatment-sec sec-type="biology" id="SECID0EKCBI"><title>Biology.</title><p><bold><italic>Habitat</italic>:</bold> Leaf litter.</p><p><bold><italic>Host</italic>:</bold> Unknown.</p></tp:treatment-sec><tp:treatment-sec sec-type="distribution" id="SECID0E3CBI"><title>Distribution.</title><p>Kenya.</p></tp:treatment-sec></tp:taxon-treatment>
