# Supplementary material for: Twelve new species of Dipara Walker, 1833 (Hymenoptera, Chalcidoidea, Pteromalidae, Diparinae) from Kenya, with a key to the Afrotropical species
Source: Zookeys. 2021 Oct 29;1067:101–57. doi: 10.3897/zookeys.1067.72395 (PMC8571251; doi:10.3897/zookeys.1067.72395)
Supplement: XML Treatment for Dipara fastigata [file zookeys.1067.72395-treatment4.xml]

<!DOCTYPE tp:taxon-treatment
  PUBLIC "-//TaxonX//DTD Taxonomic Treatment Publishing DTD v0 20100105//EN" "tax-treatment-NSO.dtd">
<tp:taxon-treatment xmlns:tp="http://www.plazi.org/taxpub"><tp:treatment-meta><kwd-group><label>Taxon classification</label><kwd><named-content xmlns:xlink="http://www.w3.org/1999/xlink" content-type="kingdom">Animalia</named-content></kwd><kwd><named-content xmlns:xlink="http://www.w3.org/1999/xlink" content-type="order">Hymenoptera</named-content></kwd><kwd><named-content xmlns:xlink="http://www.w3.org/1999/xlink" content-type="family">Pteromalidae</named-content></kwd></kwd-group><mixed-citation publication-type="journal"><person-group><name><surname>Braun</surname><given-names>Christoph</given-names></name><name><surname>Peters</surname><given-names>Ralph S.</given-names></name></person-group><article-title>Twelve new species of <italic><tp:taxon-name><tp:taxon-name-part taxon-name-part-type="genus" reg="Dipara">Dipara</tp:taxon-name-part></tp:taxon-name></italic> Walker, 1833 (<tp:taxon-name><tp:taxon-name-part taxon-name-part-type="order">Hymenoptera</tp:taxon-name-part></tp:taxon-name>, <tp:taxon-name><tp:taxon-name-part taxon-name-part-type="superfamily">Chalcidoidea</tp:taxon-name-part></tp:taxon-name>, <tp:taxon-name><tp:taxon-name-part taxon-name-part-type="family">Pteromalidae</tp:taxon-name-part></tp:taxon-name>, <tp:taxon-name><tp:taxon-name-part taxon-name-part-type="subfamily">Diparinae</tp:taxon-name-part></tp:taxon-name>) from Kenya, with a key to the Afrotropical species</article-title><source>Zookeys</source><day>29</day><month>10</month><year>2021</year><volume>1067</volume><fpage>101</fpage><lpage>157</lpage><pub-id pub-id-type="doi">10.3897/zookeys.1067.72395</pub-id></mixed-citation></tp:treatment-meta><tp:nomenclature><tp:taxon-name>
              <object-id xmlns:xlink="http://www.w3.org/1999/xlink" content-type="arpha" xlink:type="simple">1943FEB1-9D88-5B79-81A4-3D2C0012C5FF</object-id>
              <tp:taxon-name-part taxon-name-part-type="genus" reg="Dipara">Dipara</tp:taxon-name-part>
              <tp:taxon-name-part taxon-name-part-type="species" reg="fastigata">fastigata</tp:taxon-name-part>
              <object-id xmlns:xlink="http://www.w3.org/1999/xlink" content-type="zoobank" xlink:type="simple">http://zoobank.org/5AF8BF53-08A5-47DF-9B02-BADE13B8AC9E</object-id>
            </tp:taxon-name><tp:taxon-status xmlns:xlink="http://www.w3.org/1999/xlink" xlink:type="simple">sp. nov.</tp:taxon-status><xref ref-type="fig" rid="F7">Fig. 7A–C</xref></tp:nomenclature><tp:treatment-sec sec-type="material" id="SECID0ENEBI"><title>Material examined.</title><p><bold><italic>Holotype</italic></bold> Kenya • 1 ♀; Kakamega Forest, Kenya; <named-content xmlns:xlink="http://www.w3.org/1999/xlink" content-type="dwc:verbatimCoordinates" xlink:type="simple"><named-content content-type="geo-json" specific-use="{&#34;type&#34;:&#34;Point&#34;,&#34;coordinates&#34;:[34.869222,0.235028]}" id="NCID0E2EBI" xlink:type="simple">00°14'6.1N, 34°52'9.2E</named-content></named-content>; 1605 m a.s.l.; 28 Aug. 2007; Hita-Garcia, F. leg.; Winkler extraction; Transect 23; <named-content xmlns:xlink="http://www.w3.org/1999/xlink" content-type="dwc:institutional_code" xlink:type="simple">ZFMK</named-content>-HYM-00040382.</p></tp:treatment-sec><tp:treatment-sec sec-type="diagnosis" id="SECID0EFFBI"><title>Diagnosis.</title><p><bold>Female.</bold> Body brown to dark brown (Fig. <xref ref-type="fig" rid="F7">7</xref>); mesoscutellum black, raised, anterior part of mesoscutellum and frenum forming an angle of 90° in lateral view (Fig. <xref ref-type="fig" rid="F7">7A</xref>); propodeum medially smooth and laterally transversely carinate (Fig. <xref ref-type="fig" rid="F7">7C</xref>).</p><fig id="F7" position="float" orientation="portrait"><object-id xmlns:xlink="http://www.w3.org/1999/xlink" content-type="doi" xlink:type="simple">10.3897/zookeys.1067.72395.figure7</object-id><object-id xmlns:xlink="http://www.w3.org/1999/xlink" content-type="arpha" xlink:type="simple">8E2FBA2C-F0FC-5C6D-8CC8-7648B981F49A</object-id><label>Figure 7.</label><caption><p>Holotype of <italic><tp:taxon-name><tp:taxon-name-part taxon-name-part-type="genus" reg="Dipara">Dipara</tp:taxon-name-part><tp:taxon-name-part taxon-name-part-type="species" reg="fastigata">fastigata</tp:taxon-name-part></tp:taxon-name></italic> sp. nov. <bold>A</bold> habitus in lateral view <bold>B</bold> face in frontal view <bold>C</bold> body in dorsal view; red arrow: angle formed by anterior part of mesoscutellum and frenum. Scale bar: 100 µm.</p></caption><graphic xmlns:xlink="http://www.w3.org/1999/xlink" xlink:href="zookeys-1067-101-g007.jpg" position="float" orientation="portrait" xlink:type="simple" id="oo_604727.jpg"><uri content-type="original_file" xlink:type="simple">https://binary.pensoft.net/fig/604727</uri></graphic></fig></tp:treatment-sec><tp:treatment-sec sec-type="description" id="SECID0EXGBI"><title>Description.</title><p><bold><italic>Size</italic>:</bold> small sized, body length 1946 µm.</p><p><bold><italic>Coloration</italic>:</bold> body brown to dark brown (Fig. <xref ref-type="fig" rid="F7">7</xref>); upper face and vertex dark brown, lower face brown (Fig. <xref ref-type="fig" rid="F7">7B</xref>); scape dorsally dark brown and ventrally white, pedicel, f1, f2 and f3 yellowish brown, other funicle segments brown, clava white (Fig. <xref ref-type="fig" rid="F7">7A</xref>); fore leg with coxa white and rest yellowish brown (Fig. <xref ref-type="fig" rid="F7">7A</xref>); mid leg yellowish brown (Fig. <xref ref-type="fig" rid="F7">7A</xref>); hind leg with base of coxa, distal 1/2 of femur and distal tip of tibia yellowish brown, rest white (Fig. <xref ref-type="fig" rid="F7">7A</xref>); gt1–6 dark brown, posterior 1/2 of gt7 dorsally and ovipositor sheath brown, rest of gt7 pale yellowish white (Fig. <xref ref-type="fig" rid="F7">7A</xref>).</p><p><bold><italic>Head</italic>:</bold> head round, 1.25× wider than high (Fig. <xref ref-type="fig" rid="F7">7B</xref>); vertex and upper 1/2 of upper face smooth, lower 1/2 laterally smooth and medially reticulate (Fig. <xref ref-type="fig" rid="F7">7B</xref>); lower face reticulate with smooth transverse stripe just below toruli from one eye to the other (Fig. <xref ref-type="fig" rid="F7">7B</xref>); upper 1/2 of upper face and lower face sparsely setose (Fig. <xref ref-type="fig" rid="F7">7B</xref>); antennal scrobe reticulate (Fig. <xref ref-type="fig" rid="F7">7B</xref>); interantennal area smooth (Fig. <xref ref-type="fig" rid="F7">7B</xref>); distance of antennal insertion to eye long, 1.12× torulus diameter (Fig. <xref ref-type="fig" rid="F7">7B</xref>); antennae far apart, toruli separated by 1.48× torulus diameter (Fig. <xref ref-type="fig" rid="F7">7B</xref>); antennal formula: 11173 (Fig. <xref ref-type="fig" rid="F7">7A</xref>); shape of funicle segments changing: f1 longer than wide to f7 ca. as wide as long (Fig. <xref ref-type="fig" rid="F7">7A</xref>); malar space 0.33× eye height (Fig. <xref ref-type="fig" rid="F7">7A</xref>); POL 0.85× OOL (Fig. <xref ref-type="fig" rid="F7">7C</xref>).</p><p><bold><italic>Mesosoma</italic>:</bold> pronotum large and elongated, 1.93× wider than long, with a transverse carina, anteriorly of carina substrigate and posteriorly smooth, with a pair of setae posterio-medially (Fig. <xref ref-type="fig" rid="F7">7C</xref>); mesosoma slender, head breadth 1.64× mesoscutum breadth (Fig. <xref ref-type="fig" rid="F7">7C</xref>); notauli converging ca. at 2/3 of the length of mesoscutum (Fig. <xref ref-type="fig" rid="F7">7C</xref>); mesoscutum with median area reticulate, lateral area laterally reticulate and medially smooth, with two pairs of bristles: one pair on median area, reaching mesoscutellum, one pair on lateral area anterior of wing base (Fig. <xref ref-type="fig" rid="F7">7C</xref>); axillae reticulate (Fig. <xref ref-type="fig" rid="F7">7C</xref>); mesoscutellum raised, reticulate-rugulose, with one pair of bristles medially anterior of frenal line, anterior part of mesoscutellum and frenum forming an angle of 90° in lateral view (Fig. <xref ref-type="fig" rid="F7">7A</xref>); brachypterous, fore wing reaching middle of petiole, with 4 large bristles on the edge, upper and lower 1/3 infuscate, middle part transparent, tip truncated (Fig. <xref ref-type="fig" rid="F7">7A</xref>); propodeum medially smooth and laterally transversely carinate (Fig. <xref ref-type="fig" rid="F7">7C</xref>); nucha carinate (Fig. <xref ref-type="fig" rid="F7">7C</xref>).</p><p><bold><italic>Metasoma</italic>:</bold> petiole medium, 1.6× longer than wide in dorsal view, reticulate, with two pairs of setae laterally visible in dorsal view (Fig. <xref ref-type="fig" rid="F7">7C</xref>); gaster medium, 1.31× longer than mesosoma in dorsal view (Fig. <xref ref-type="fig" rid="F7">7C</xref>); gt1 covering ~ 1/3 of gaster, gt2 much larger than following gts; gt3–5 ca. equal in size, gt6 much smaller (Fig. <xref ref-type="fig" rid="F7">7C</xref>); gt7 and ovipositor sheath sparsely setose (Fig. <xref ref-type="fig" rid="F7">7A</xref>).</p></tp:treatment-sec><tp:treatment-sec sec-type="remarks" id="SECID0E5LBI"><title>Remarks.</title><p><italic><tp:taxon-name><tp:taxon-name-part taxon-name-part-type="genus" reg="Dipara">Dipara</tp:taxon-name-part><tp:taxon-name-part taxon-name-part-type="species" reg="fastigata">fastigata</tp:taxon-name-part></tp:taxon-name></italic> is similar to <italic><tp:taxon-name><tp:taxon-name-part taxon-name-part-type="genus" reg="Dipara">D.</tp:taxon-name-part><tp:taxon-name-part taxon-name-part-type="species" reg="andreabalzerae">andreabalzerae</tp:taxon-name-part></tp:taxon-name></italic>, <italic><tp:taxon-name><tp:taxon-name-part taxon-name-part-type="genus" reg="Dipara">D.</tp:taxon-name-part><tp:taxon-name-part taxon-name-part-type="species" reg="albomaculata">albomaculata</tp:taxon-name-part></tp:taxon-name></italic>, <italic><tp:taxon-name><tp:taxon-name-part taxon-name-part-type="genus" reg="Dipara">D.</tp:taxon-name-part><tp:taxon-name-part taxon-name-part-type="species" reg="nigroscutellata">nigroscutellata</tp:taxon-name-part></tp:taxon-name></italic> and <italic><tp:taxon-name><tp:taxon-name-part taxon-name-part-type="genus" reg="Dipara">D.</tp:taxon-name-part><tp:taxon-name-part taxon-name-part-type="species" reg="saetosa">saetosa</tp:taxon-name-part></tp:taxon-name></italic> in having a black mesoscutellum while the general body coloration is not black. <italic><tp:taxon-name><tp:taxon-name-part taxon-name-part-type="genus" reg="Dipara">Dipara</tp:taxon-name-part><tp:taxon-name-part taxon-name-part-type="species" reg="fastigata">fastigata</tp:taxon-name-part></tp:taxon-name></italic> differs from <italic><tp:taxon-name><tp:taxon-name-part taxon-name-part-type="genus" reg="Dipara">D.</tp:taxon-name-part><tp:taxon-name-part taxon-name-part-type="species" reg="albomaculata">albomaculata</tp:taxon-name-part></tp:taxon-name></italic>, <italic><tp:taxon-name><tp:taxon-name-part taxon-name-part-type="genus" reg="Dipara">D.</tp:taxon-name-part><tp:taxon-name-part taxon-name-part-type="species" reg="nigroscutellata">nigroscutellata</tp:taxon-name-part></tp:taxon-name></italic> and <italic><tp:taxon-name><tp:taxon-name-part taxon-name-part-type="genus" reg="Dipara">D.</tp:taxon-name-part><tp:taxon-name-part taxon-name-part-type="species" reg="saetosa">saetosa</tp:taxon-name-part></tp:taxon-name></italic> in different propodeum sculpture. It differs from <italic><tp:taxon-name><tp:taxon-name-part taxon-name-part-type="genus" reg="Dipara">D.</tp:taxon-name-part><tp:taxon-name-part taxon-name-part-type="species" reg="andreabalzerae">andreabalzerae</tp:taxon-name-part></tp:taxon-name></italic> in general body coloration, which is much lighter in <italic><tp:taxon-name><tp:taxon-name-part taxon-name-part-type="genus" reg="Dipara">D.</tp:taxon-name-part><tp:taxon-name-part taxon-name-part-type="species" reg="andreabalzerae">andreabalzerae</tp:taxon-name-part></tp:taxon-name></italic>, and the 90° angle formed by the anterior part of the mesoscutellum and the frenum in lateral view.</p></tp:treatment-sec><tp:treatment-sec sec-type="Male" id="SECID0E4PBI"><title>Male.</title><p>Unknown.</p></tp:treatment-sec><tp:treatment-sec sec-type="etymology" id="SECID0ECQBI"><title>Etymology.</title><p>Named after the Latin adjective <italic>fastigatus</italic> for pointed or sharp. The name refers to the raised mesoscutellum.</p></tp:treatment-sec><tp:treatment-sec sec-type="biology" id="SECID0EKQBI"><title>Biology.</title><p><bold><italic>Habitat</italic>:</bold> Leaf litter.</p><p><bold><italic>Host</italic>:</bold> Unknown.</p></tp:treatment-sec><tp:treatment-sec sec-type="distribution" id="SECID0E3QBI"><title>Distribution.</title><p>Kenya.</p></tp:treatment-sec></tp:taxon-treatment>
