# Supplementary material for: Twelve new species of Dipara Walker, 1833 (Hymenoptera, Chalcidoidea, Pteromalidae, Diparinae) from Kenya, with a key to the Afrotropical species
Source: Zookeys. 2021 Oct 29;1067:101–57. doi: 10.3897/zookeys.1067.72395 (PMC8571251; doi:10.3897/zookeys.1067.72395)
Supplement: XML Treatment for Dipara kakamegensis [file zookeys.1067.72395-treatment5.xml]

<!DOCTYPE tp:taxon-treatment
  PUBLIC "-//TaxonX//DTD Taxonomic Treatment Publishing DTD v0 20100105//EN" "tax-treatment-NSO.dtd">
<tp:taxon-treatment xmlns:tp="http://www.plazi.org/taxpub"><tp:treatment-meta><kwd-group><label>Taxon classification</label><kwd><named-content xmlns:xlink="http://www.w3.org/1999/xlink" content-type="kingdom">Animalia</named-content></kwd><kwd><named-content xmlns:xlink="http://www.w3.org/1999/xlink" content-type="order">Hymenoptera</named-content></kwd><kwd><named-content xmlns:xlink="http://www.w3.org/1999/xlink" content-type="family">Pteromalidae</named-content></kwd></kwd-group><mixed-citation publication-type="journal"><person-group><name><surname>Braun</surname><given-names>Christoph</given-names></name><name><surname>Peters</surname><given-names>Ralph S.</given-names></name></person-group><article-title>Twelve new species of <italic><tp:taxon-name><tp:taxon-name-part taxon-name-part-type="genus" reg="Dipara">Dipara</tp:taxon-name-part></tp:taxon-name></italic> Walker, 1833 (<tp:taxon-name><tp:taxon-name-part taxon-name-part-type="order">Hymenoptera</tp:taxon-name-part></tp:taxon-name>, <tp:taxon-name><tp:taxon-name-part taxon-name-part-type="superfamily">Chalcidoidea</tp:taxon-name-part></tp:taxon-name>, <tp:taxon-name><tp:taxon-name-part taxon-name-part-type="family">Pteromalidae</tp:taxon-name-part></tp:taxon-name>, <tp:taxon-name><tp:taxon-name-part taxon-name-part-type="subfamily">Diparinae</tp:taxon-name-part></tp:taxon-name>) from Kenya, with a key to the Afrotropical species</article-title><source>Zookeys</source><day>29</day><month>10</month><year>2021</year><volume>1067</volume><fpage>101</fpage><lpage>157</lpage><pub-id pub-id-type="doi">10.3897/zookeys.1067.72395</pub-id></mixed-citation></tp:treatment-meta><tp:nomenclature><tp:taxon-name>
              <object-id xmlns:xlink="http://www.w3.org/1999/xlink" content-type="arpha" xlink:type="simple">5E7EBB67-C610-53B7-B1B5-5F6718F4A0A1</object-id>
              <tp:taxon-name-part taxon-name-part-type="genus" reg="Dipara">Dipara</tp:taxon-name-part>
              <tp:taxon-name-part taxon-name-part-type="species" reg="kakamegensis">kakamegensis</tp:taxon-name-part>
              <object-id xmlns:xlink="http://www.w3.org/1999/xlink" content-type="zoobank" xlink:type="simple">http://zoobank.org/72E6846C-B5E8-424F-BDC3-0D223E05CDC1</object-id>
            </tp:taxon-name><tp:taxon-status xmlns:xlink="http://www.w3.org/1999/xlink" xlink:type="simple">sp. nov.</tp:taxon-status><xref ref-type="fig" rid="F8">Fig. 8A–C</xref></tp:nomenclature><tp:treatment-sec sec-type="material" id="SECID0ENSBI"><title>Material examined.</title><p><bold><italic>Holotype</italic></bold> Kenya • 1 ♀; Kakamega Forest, Kenya; <named-content xmlns:xlink="http://www.w3.org/1999/xlink" content-type="dwc:verbatimCoordinates" xlink:type="simple"><named-content content-type="geo-json" specific-use="{&#34;type&#34;:&#34;Point&#34;,&#34;coordinates&#34;:[34.861417,0.351361]}" id="NCID0E2SBI" xlink:type="simple">00°21'4.9N, 34°51'41.1E</named-content></named-content>; 1602 m a.s.l.; Hita-Garcia, F. leg.; Winkler extraction; Transect 1; <named-content xmlns:xlink="http://www.w3.org/1999/xlink" content-type="dwc:institutional_code" xlink:type="simple">ZFMK</named-content>-HYM-00037140. <bold><italic>Paratypes</italic></bold> Kenya • 4 ♀; Kakamega Forest, Kenya; <named-content xmlns:xlink="http://www.w3.org/1999/xlink" content-type="dwc:verbatimCoordinates" xlink:type="simple"><named-content content-type="geo-json" specific-use="{&#34;type&#34;:&#34;Point&#34;,&#34;coordinates&#34;:[34.871139,0.330528]}" id="NCID0ELTBI" xlink:type="simple">00°19'49.9N, 34°52'16.1E</named-content></named-content>; 1580 m a.s.l.; 07 Aug. 2007; Hita-Garcia, F. leg.; Winkler extraction; Transect 15; <named-content xmlns:xlink="http://www.w3.org/1999/xlink" content-type="dwc:institutional_code" xlink:type="simple">ZFMK</named-content>-HYM-00037141, <named-content xmlns:xlink="http://www.w3.org/1999/xlink" content-type="dwc:institutional_code" xlink:type="simple">ZFMK</named-content>-HYM-00037198, <named-content xmlns:xlink="http://www.w3.org/1999/xlink" content-type="dwc:institutional_code" xlink:type="simple">ZFMK</named-content>-HYM-00037199; <named-content xmlns:xlink="http://www.w3.org/1999/xlink" content-type="dwc:institutional_code" xlink:type="simple">NMK</named-content>: <named-content xmlns:xlink="http://www.w3.org/1999/xlink" content-type="dwc:institutional_code" xlink:type="simple">ZFMK</named-content>-HYM-00037200 • 4 ♀; Kakamega Forest, Kenya; <named-content xmlns:xlink="http://www.w3.org/1999/xlink" content-type="dwc:verbatimCoordinates" xlink:type="simple"><named-content content-type="geo-json" specific-use="{&#34;type&#34;:&#34;Point&#34;,&#34;coordinates&#34;:[34.869222,0.235028]}" id="NCID0EMUBI" xlink:type="simple">00°14'6.1N, 34°52'9.2E</named-content></named-content>; 1605 m a.s.l.; 28 Aug. 2007; Hita-Garcia, F. leg.; Winkler extraction; Transect 23; <named-content xmlns:xlink="http://www.w3.org/1999/xlink" content-type="dwc:institutional_code" xlink:type="simple">ZFMK</named-content>-HYM-00037142, <named-content xmlns:xlink="http://www.w3.org/1999/xlink" content-type="dwc:institutional_code" xlink:type="simple">ZFMK</named-content>-HYM-00037241 to <named-content xmlns:xlink="http://www.w3.org/1999/xlink" content-type="dwc:institutional_code" xlink:type="simple">ZFMK</named-content>-HYM-00037243 • 6 ♀; Kakamega Forest, Kenya; <named-content xmlns:xlink="http://www.w3.org/1999/xlink" content-type="dwc:verbatimCoordinates" xlink:type="simple"><named-content content-type="geo-json" specific-use="{&#34;type&#34;:&#34;Point&#34;,&#34;coordinates&#34;:[34.861417,0.351222]}" id="NCID0EDVBI" xlink:type="simple">00°21'4.4N, 34°51'41.1E</named-content></named-content>; 1602 m a.s.l.; 07 Jun. 2007; Hita-Garcia, F. leg.; Winkler extraction; Transect 2; <named-content xmlns:xlink="http://www.w3.org/1999/xlink" content-type="dwc:institutional_code" xlink:type="simple">ZFMK</named-content>-HYM-00037143, <named-content xmlns:xlink="http://www.w3.org/1999/xlink" content-type="dwc:institutional_code" xlink:type="simple">ZFMK</named-content>-HYM-00037146, <named-content xmlns:xlink="http://www.w3.org/1999/xlink" content-type="dwc:institutional_code" xlink:type="simple">ZFMK</named-content>-HYM-00037170, <named-content xmlns:xlink="http://www.w3.org/1999/xlink" content-type="dwc:institutional_code" xlink:type="simple">ZFMK</named-content>-HYM-00037204 to <named-content xmlns:xlink="http://www.w3.org/1999/xlink" content-type="dwc:institutional_code" xlink:type="simple">ZFMK</named-content>-HYM-00037206 • 1 ♀; Kakamega Forest, Kenya; <named-content xmlns:xlink="http://www.w3.org/1999/xlink" content-type="dwc:verbatimCoordinates" xlink:type="simple"><named-content content-type="geo-json" specific-use="{&#34;type&#34;:&#34;Point&#34;,&#34;coordinates&#34;:[34.848028,0.450250]}" id="NCID0EEWBI" xlink:type="simple">00°27'0.9N, 34°50'52.9E</named-content></named-content>; 1649 m a.s.l.; 03 Jul. 2007; Hita-Garcia, F. leg.; Winkler extraction; Transect 8; <named-content xmlns:xlink="http://www.w3.org/1999/xlink" content-type="dwc:institutional_code" xlink:type="simple">ZFMK</named-content>-HYM-00037144 • 1 ♀; Kakamega Forest, Kenya; <named-content xmlns:xlink="http://www.w3.org/1999/xlink" content-type="dwc:verbatimCoordinates" xlink:type="simple"><named-content content-type="geo-json" specific-use="{&#34;type&#34;:&#34;Point&#34;,&#34;coordinates&#34;:[34.853333,0.623361]}" id="NCID0ERWBI" xlink:type="simple">00°37'24.1N, 34°51'12E</named-content></named-content>; 1585 m a.s.l.; 08 Aug. 2007; Hita-Garcia, F. leg.; Winkler extraction; Transect 10; <named-content xmlns:xlink="http://www.w3.org/1999/xlink" content-type="dwc:institutional_code" xlink:type="simple">ZFMK</named-content>-HYM-00037145 • 8 ♀; Kakamega Forest, Kenya; <named-content xmlns:xlink="http://www.w3.org/1999/xlink" content-type="dwc:verbatimCoordinates" xlink:type="simple"><named-content content-type="geo-json" specific-use="{&#34;type&#34;:&#34;Point&#34;,&#34;coordinates&#34;:[34.864667,0.239028]}" id="NCID0E5WBI" xlink:type="simple">00°14'20.5N, 34°51'52.8E</named-content></named-content>; 1634 m a.s.l.; 10 Aug. 2007; Hita-Garcia, F. leg.; Winkler extraction; Transect 17; <named-content xmlns:xlink="http://www.w3.org/1999/xlink" content-type="dwc:institutional_code" xlink:type="simple">ZFMK</named-content>-HYM-00037147, <named-content xmlns:xlink="http://www.w3.org/1999/xlink" content-type="dwc:institutional_code" xlink:type="simple">ZFMK</named-content>-HYM-00037156, <named-content xmlns:xlink="http://www.w3.org/1999/xlink" content-type="dwc:institutional_code" xlink:type="simple">ZFMK</named-content>-HYM-00037158, <named-content xmlns:xlink="http://www.w3.org/1999/xlink" content-type="dwc:institutional_code" xlink:type="simple">ZFMK</named-content>-HYM-00037159, <named-content xmlns:xlink="http://www.w3.org/1999/xlink" content-type="dwc:institutional_code" xlink:type="simple">ZFMK</named-content>-HYM-00037229 to <named-content xmlns:xlink="http://www.w3.org/1999/xlink" content-type="dwc:institutional_code" xlink:type="simple">ZFMK</named-content>-HYM-00037232 • 4 ♀; Kakamega Forest, Kenya; <named-content xmlns:xlink="http://www.w3.org/1999/xlink" content-type="dwc:verbatimCoordinates" xlink:type="simple"><named-content content-type="geo-json" specific-use="{&#34;type&#34;:&#34;Point&#34;,&#34;coordinates&#34;:[34.867389,0.352194]}" id="NCID0EEYBI" xlink:type="simple">00°21'7.9N, 34°52'2.6E</named-content></named-content>; 1597 m a.s.l.; 09 Jul. 2007; Hita-Garcia, F. leg.; Winkler extraction; Transect 7; <named-content xmlns:xlink="http://www.w3.org/1999/xlink" content-type="dwc:institutional_code" xlink:type="simple">ZFMK</named-content>-HYM-00037148, <named-content xmlns:xlink="http://www.w3.org/1999/xlink" content-type="dwc:institutional_code" xlink:type="simple">ZFMK</named-content>-HYM-00037151, <named-content xmlns:xlink="http://www.w3.org/1999/xlink" content-type="dwc:institutional_code" xlink:type="simple">ZFMK</named-content>-HYM-00037154, <named-content xmlns:xlink="http://www.w3.org/1999/xlink" content-type="dwc:institutional_code" xlink:type="simple">ZFMK</named-content>-HYM-00037193 • 7 ♀; Kakamega Forest, Kenya; <named-content xmlns:xlink="http://www.w3.org/1999/xlink" content-type="dwc:verbatimCoordinates" xlink:type="simple"><named-content content-type="geo-json" specific-use="{&#34;type&#34;:&#34;Point&#34;,&#34;coordinates&#34;:[34.864667,0.239028]}" id="NCID0EAZBI" xlink:type="simple">00°14'20.5N, 34°51'52.8E</named-content></named-content>; 1634 m a.s.l.; 04 Aug. 2007; Hita-Garcia, F. leg.; Winkler extraction; Transect 17; <named-content xmlns:xlink="http://www.w3.org/1999/xlink" content-type="dwc:institutional_code" xlink:type="simple">ZFMK</named-content>-HYM-00037149, <named-content xmlns:xlink="http://www.w3.org/1999/xlink" content-type="dwc:institutional_code" xlink:type="simple">ZFMK</named-content>-HYM-00037164, <named-content xmlns:xlink="http://www.w3.org/1999/xlink" content-type="dwc:institutional_code" xlink:type="simple">ZFMK</named-content>-HYM-00037233 to <named-content xmlns:xlink="http://www.w3.org/1999/xlink" content-type="dwc:institutional_code" xlink:type="simple">ZFMK</named-content>-HYM-00037237 • 7 ♀; same data as for holotype; <named-content xmlns:xlink="http://www.w3.org/1999/xlink" content-type="dwc:institutional_code" xlink:type="simple">ZFMK</named-content>-HYM-00037150, <named-content xmlns:xlink="http://www.w3.org/1999/xlink" content-type="dwc:institutional_code" xlink:type="simple">ZFMK</named-content>-HYM-00037212 to <named-content xmlns:xlink="http://www.w3.org/1999/xlink" content-type="dwc:institutional_code" xlink:type="simple">ZFMK</named-content>-HYM-00037217 • 9 ♀; Kakamega Forest, Kenya; <named-content xmlns:xlink="http://www.w3.org/1999/xlink" content-type="dwc:verbatimCoordinates" xlink:type="simple"><named-content content-type="geo-json" specific-use="{&#34;type&#34;:&#34;Point&#34;,&#34;coordinates&#34;:[34.868139,0.247861]}" id="NCID0EL1BI" xlink:type="simple">00°14'52.3N, 34°52'5.3E</named-content></named-content>; 1607 m a.s.l.; 14 Aug. 2007; Hita-Garcia, F. leg.; Winkler extraction; Transect 18; <named-content xmlns:xlink="http://www.w3.org/1999/xlink" content-type="dwc:institutional_code" xlink:type="simple">ZFMK</named-content>-HYM-00037152, <named-content xmlns:xlink="http://www.w3.org/1999/xlink" content-type="dwc:institutional_code" xlink:type="simple">ZFMK</named-content>-HYM-00037157, <named-content xmlns:xlink="http://www.w3.org/1999/xlink" content-type="dwc:institutional_code" xlink:type="simple">ZFMK</named-content>-HYM-00037162, <named-content xmlns:xlink="http://www.w3.org/1999/xlink" content-type="dwc:institutional_code" xlink:type="simple">ZFMK</named-content>-HYM-00037165, <named-content xmlns:xlink="http://www.w3.org/1999/xlink" content-type="dwc:institutional_code" xlink:type="simple">ZFMK</named-content>-HYM-00037173 to <named-content xmlns:xlink="http://www.w3.org/1999/xlink" content-type="dwc:institutional_code" xlink:type="simple">ZFMK</named-content>-HYM-00037175; NHMUK013457217, NHMUK013457218 • 1 ♀; Kakamega Forest, Kenya; <named-content xmlns:xlink="http://www.w3.org/1999/xlink" content-type="dwc:verbatimCoordinates" xlink:type="simple"><named-content content-type="geo-json" specific-use="{&#34;type&#34;:&#34;Point&#34;,&#34;coordinates&#34;:[34.870722,0.326667]}" id="NCID0ER2BI" xlink:type="simple">00°19'36N, 34°52'14.6E</named-content></named-content>; 1570 m a.s.l.; 21 Jun. 2007; Hita-Garcia, F. leg.; Winkler extraction; Transect 6; <named-content xmlns:xlink="http://www.w3.org/1999/xlink" content-type="dwc:institutional_code" xlink:type="simple">ZFMK</named-content>-HYM-00037153 • 7 ♀; Kakamega Forest, Kenya; <named-content xmlns:xlink="http://www.w3.org/1999/xlink" content-type="dwc:verbatimCoordinates" xlink:type="simple"><named-content content-type="geo-json" specific-use="{&#34;type&#34;:&#34;Point&#34;,&#34;coordinates&#34;:[34.867389,0.352194]}" id="NCID0E52BI" xlink:type="simple">00°21'7.9N, 34°52'2.6E</named-content></named-content>; 1597 m a.s.l.; 02 Jul. 2007; Hita-Garcia, F. leg.; Winkler extraction; Transect 7; <named-content xmlns:xlink="http://www.w3.org/1999/xlink" content-type="dwc:institutional_code" xlink:type="simple">ZFMK</named-content>-HYM-00037155, <named-content xmlns:xlink="http://www.w3.org/1999/xlink" content-type="dwc:institutional_code" xlink:type="simple">ZFMK</named-content>-HYM-00037167, <named-content xmlns:xlink="http://www.w3.org/1999/xlink" content-type="dwc:institutional_code" xlink:type="simple">ZFMK</named-content>-HYM-00037223 to <named-content xmlns:xlink="http://www.w3.org/1999/xlink" content-type="dwc:institutional_code" xlink:type="simple">ZFMK</named-content>-HYM-00037227 • 2 ♀; Kakamega Forest, Kenya; <named-content xmlns:xlink="http://www.w3.org/1999/xlink" content-type="dwc:verbatimCoordinates" xlink:type="simple"><named-content content-type="geo-json" specific-use="{&#34;type&#34;:&#34;Point&#34;,&#34;coordinates&#34;:[34.867444,0.329361]}" id="NCID0E13BI" xlink:type="simple">00°19'45.7N, 34°52'2.8E</named-content></named-content>; 1573 m a.s.l.; 24 Aug. 2007; Hita-Garcia, F. leg.; Winkler extraction; Transect 21; <named-content xmlns:xlink="http://www.w3.org/1999/xlink" content-type="dwc:institutional_code" xlink:type="simple">ZFMK</named-content>-HYM-00037160, <named-content xmlns:xlink="http://www.w3.org/1999/xlink" content-type="dwc:institutional_code" xlink:type="simple">ZFMK</named-content>-HYM-00037244 • 4 ♀; Kakamega Forest, Kenya; <named-content xmlns:xlink="http://www.w3.org/1999/xlink" content-type="dwc:verbatimCoordinates" xlink:type="simple"><named-content content-type="geo-json" specific-use="{&#34;type&#34;:&#34;Point&#34;,&#34;coordinates&#34;:[34.864722,0.347917]}" id="NCID0EM4BI" xlink:type="simple">00°20'52.5N, 34°51'53E</named-content></named-content>; 1592 m a.s.l.; 06 Sep. 2007; Hita-Garcia, F. leg.; Winkler extraction; Transect 25; <named-content xmlns:xlink="http://www.w3.org/1999/xlink" content-type="dwc:institutional_code" xlink:type="simple">ZFMK</named-content>-HYM-00037161, <named-content xmlns:xlink="http://www.w3.org/1999/xlink" content-type="dwc:institutional_code" xlink:type="simple">ZFMK</named-content>-HYM-00037218 to <named-content xmlns:xlink="http://www.w3.org/1999/xlink" content-type="dwc:institutional_code" xlink:type="simple">ZFMK</named-content>-HYM-00037220 • 5 ♀; Kakamega Forest, Kenya; <named-content xmlns:xlink="http://www.w3.org/1999/xlink" content-type="dwc:verbatimCoordinates" xlink:type="simple"><named-content content-type="geo-json" specific-use="{&#34;type&#34;:&#34;Point&#34;,&#34;coordinates&#34;:[34.871139,0.330528]}" id="NCID0ED5BI" xlink:type="simple">00°19'49.9N, 34°52'16.1E</named-content></named-content>; 1580 m a.s.l.; 01 Aug. 2007; Hita-Garcia, F. leg.; Winkler extraction; Transect 15; <named-content xmlns:xlink="http://www.w3.org/1999/xlink" content-type="dwc:institutional_code" xlink:type="simple">ZFMK</named-content>-HYM-00037163, <named-content xmlns:xlink="http://www.w3.org/1999/xlink" content-type="dwc:institutional_code" xlink:type="simple">ZFMK</named-content>-HYM-00037166; NHMUK013457219 to NHMUK013457221 • 4 ♀; Kakamega Forest, Kenya; <named-content xmlns:xlink="http://www.w3.org/1999/xlink" content-type="dwc:verbatimCoordinates" xlink:type="simple"><named-content content-type="geo-json" specific-use="{&#34;type&#34;:&#34;Point&#34;,&#34;coordinates&#34;:[34.890194,0.220972]}" id="NCID0EV5BI" xlink:type="simple">00°13'15.5N, 34°53'24.7E</named-content></named-content>; 1597 m a.s.l.; 23 Aug. 2007; Hita-Garcia, F. leg.; Winkler extraction; Transect 22; <named-content xmlns:xlink="http://www.w3.org/1999/xlink" content-type="dwc:institutional_code" xlink:type="simple">ZFMK</named-content>-HYM-00037168, <named-content xmlns:xlink="http://www.w3.org/1999/xlink" content-type="dwc:institutional_code" xlink:type="simple">ZFMK</named-content>-HYM-00037188, <named-content xmlns:xlink="http://www.w3.org/1999/xlink" content-type="dwc:institutional_code" xlink:type="simple">ZFMK</named-content>-HYM-00037190; <named-content xmlns:xlink="http://www.w3.org/1999/xlink" content-type="dwc:institutional_code" xlink:type="simple">NMK</named-content>: <named-content xmlns:xlink="http://www.w3.org/1999/xlink" content-type="dwc:institutional_code" xlink:type="simple">ZFMK</named-content>-HYM-00037189 • 1 ♀; Kakamega Forest, Kenya; <named-content xmlns:xlink="http://www.w3.org/1999/xlink" content-type="dwc:verbatimCoordinates" xlink:type="simple"><named-content content-type="geo-json" specific-use="{&#34;type&#34;:&#34;Point&#34;,&#34;coordinates&#34;:[34.867444,0.329361]}" id="NCID0EW6BI" xlink:type="simple">00°19'45.7N, 34°52'2.8E</named-content></named-content>; 1573 m a.s.l.; 17 Aug. 2007; Hita-Garcia, F. leg.; Winkler extraction; Transect 21; <named-content xmlns:xlink="http://www.w3.org/1999/xlink" content-type="dwc:institutional_code" xlink:type="simple">ZFMK</named-content>-HYM-00037169 • 3 ♀; Kakamega Forest, Kenya; <named-content xmlns:xlink="http://www.w3.org/1999/xlink" content-type="dwc:verbatimCoordinates" xlink:type="simple"><named-content content-type="geo-json" specific-use="{&#34;type&#34;:&#34;Point&#34;,&#34;coordinates&#34;:[34.869222,0.235028]}" id="NCID0EDACI" xlink:type="simple">00°14'6.1N, 34°52'9.2E</named-content></named-content>; 1605 m a.s.l.; 04 Sep. 2007; Hita-Garcia, F. leg.; Winkler extraction; Transect 23; <named-content xmlns:xlink="http://www.w3.org/1999/xlink" content-type="dwc:institutional_code" xlink:type="simple">ZFMK</named-content>-HYM-00037179 to <named-content xmlns:xlink="http://www.w3.org/1999/xlink" content-type="dwc:institutional_code" xlink:type="simple">ZFMK</named-content>-HYM-00037181 • 4 ♀; Kakamega Forest, Kenya; <named-content xmlns:xlink="http://www.w3.org/1999/xlink" content-type="dwc:verbatimCoordinates" xlink:type="simple"><named-content content-type="geo-json" specific-use="{&#34;type&#34;:&#34;Point&#34;,&#34;coordinates&#34;:[34.868139,0.247861]}" id="NCID0EVACI" xlink:type="simple">00°14'52.3N, 34°52'5.3E</named-content></named-content>; 1607 m a.s.l.; 21 Aug. 2007; Hita-Garcia, F. leg.; Winkler extraction; Transect 18; <named-content xmlns:xlink="http://www.w3.org/1999/xlink" content-type="dwc:institutional_code" xlink:type="simple">ZFMK</named-content>-HYM-00037182 to <named-content xmlns:xlink="http://www.w3.org/1999/xlink" content-type="dwc:institutional_code" xlink:type="simple">ZFMK</named-content>-HYM-00037185 • 1 ♀; Kakamega Forest, Kenya; <named-content xmlns:xlink="http://www.w3.org/1999/xlink" content-type="dwc:verbatimCoordinates" xlink:type="simple"><named-content content-type="geo-json" specific-use="{&#34;type&#34;:&#34;Point&#34;,&#34;coordinates&#34;:[34.867444,0.329361]}" id="NCID0EHBCI" xlink:type="simple">00°19'45.7N, 34°52'2.8E</named-content></named-content>; 1573 m a.s.l.; 07 Aug. 2007; Hita-Garcia, F. leg.; Winkler extraction; Transect 21; <named-content xmlns:xlink="http://www.w3.org/1999/xlink" content-type="dwc:institutional_code" xlink:type="simple">ZFMK</named-content>-HYM-00037186 • 1 ♀; Kakamega Forest, Kenya; <named-content xmlns:xlink="http://www.w3.org/1999/xlink" content-type="dwc:verbatimCoordinates" xlink:type="simple"><named-content content-type="geo-json" specific-use="{&#34;type&#34;:&#34;Point&#34;,&#34;coordinates&#34;:[34.822611,0.380694]}" id="NCID0EUBCI" xlink:type="simple">00°22'50.5N, 34°49'21.4E</named-content></named-content>; 1623 m a.s.l.; 22 Aug. 2007; Hita-Garcia, F. leg.; Winkler extraction; Transect 19; <named-content xmlns:xlink="http://www.w3.org/1999/xlink" content-type="dwc:institutional_code" xlink:type="simple">ZFMK</named-content>-HYM-00037187 • 4 ♀; Kakamega Forest, Kenya; <named-content xmlns:xlink="http://www.w3.org/1999/xlink" content-type="dwc:verbatimCoordinates" xlink:type="simple"><named-content content-type="geo-json" specific-use="{&#34;type&#34;:&#34;Point&#34;,&#34;coordinates&#34;:[34.870722,0.326667]}" id="NCID0EBCCI" xlink:type="simple">00°19'36N, 34°52'14.6E</named-content></named-content>; 1570 m a.s.l.; 28 Jun. 2007; Hita-Garcia, F. leg.; Winkler extraction; Transect 6; <named-content xmlns:xlink="http://www.w3.org/1999/xlink" content-type="dwc:institutional_code" xlink:type="simple">ZFMK</named-content>-HYM-00037194, <named-content xmlns:xlink="http://www.w3.org/1999/xlink" content-type="dwc:institutional_code" xlink:type="simple">ZFMK</named-content>-HYM-00037195; <named-content xmlns:xlink="http://www.w3.org/1999/xlink" content-type="dwc:institutional_code" xlink:type="simple">NMK</named-content>: <named-content xmlns:xlink="http://www.w3.org/1999/xlink" content-type="dwc:institutional_code" xlink:type="simple">ZFMK</named-content>-HYM-00037196, <named-content xmlns:xlink="http://www.w3.org/1999/xlink" content-type="dwc:institutional_code" xlink:type="simple">ZFMK</named-content>-HYM-00037197 • 3 ♀; Kakamega Forest, Kenya; <named-content xmlns:xlink="http://www.w3.org/1999/xlink" content-type="dwc:verbatimCoordinates" xlink:type="simple"><named-content content-type="geo-json" specific-use="{&#34;type&#34;:&#34;Point&#34;,&#34;coordinates&#34;:[34.931194,0.211833]}" id="NCID0ECDCI" xlink:type="simple">00°12'42.6N, 34°55'52.3E</named-content></named-content>; 1615 m a.s.l.; 16 Aug. 2007; Hita-Garcia, F. leg.; Winkler extraction; Transect 20; <named-content xmlns:xlink="http://www.w3.org/1999/xlink" content-type="dwc:institutional_code" xlink:type="simple">ZFMK</named-content>-HYM-00037202, <named-content xmlns:xlink="http://www.w3.org/1999/xlink" content-type="dwc:institutional_code" xlink:type="simple">ZFMK</named-content>-HYM-00037203; <named-content xmlns:xlink="http://www.w3.org/1999/xlink" content-type="dwc:institutional_code" xlink:type="simple">NMK</named-content>: <named-content xmlns:xlink="http://www.w3.org/1999/xlink" content-type="dwc:institutional_code" xlink:type="simple">ZFMK</named-content>-HYM-00037201 • 5 ♀; Kakamega Forest, Kenya; <named-content xmlns:xlink="http://www.w3.org/1999/xlink" content-type="dwc:verbatimCoordinates" xlink:type="simple"><named-content content-type="geo-json" specific-use="{&#34;type&#34;:&#34;Point&#34;,&#34;coordinates&#34;:[34.861417,0.351222]}" id="NCID0E5DCI" xlink:type="simple">00°21'4.4N, 34°51'41.1E</named-content></named-content>; 1602 m a.s.l.; 05 Jun. 2007; Hita-Garcia, F. leg.; Winkler extraction; Transect 2; <named-content xmlns:xlink="http://www.w3.org/1999/xlink" content-type="dwc:institutional_code" xlink:type="simple">ZFMK</named-content>-HYM-00037207 to <named-content xmlns:xlink="http://www.w3.org/1999/xlink" content-type="dwc:institutional_code" xlink:type="simple">ZFMK</named-content>-HYM-00037211 • 1 ♀; Kakamega Forest, Kenya; <named-content xmlns:xlink="http://www.w3.org/1999/xlink" content-type="dwc:verbatimCoordinates" xlink:type="simple"><named-content content-type="geo-json" specific-use="{&#34;type&#34;:&#34;Point&#34;,&#34;coordinates&#34;:[34.855833,0.239694]}" id="NCID0EQECI" xlink:type="simple">00°14'22.9N, 34°51'21E</named-content></named-content>; 1594 m a.s.l.; 17 Jul. 2007; Hita-Garcia, F. leg.; Winkler extraction; Transect 12; <named-content xmlns:xlink="http://www.w3.org/1999/xlink" content-type="dwc:institutional_code" xlink:type="simple">ZFMK</named-content>-HYM-00037221 • 1 ♀; Kakamega Forest, Kenya; <named-content xmlns:xlink="http://www.w3.org/1999/xlink" content-type="dwc:verbatimCoordinates" xlink:type="simple"><named-content content-type="geo-json" specific-use="{&#34;type&#34;:&#34;Point&#34;,&#34;coordinates&#34;:[34.853333,0.623361]}" id="NCID0E4ECI" xlink:type="simple">00°37'24.1N, 34°51'12E</named-content></named-content>; 1585 m a.s.l.; 01 Aug. 2007; Hita-Garcia, F. leg.; Winkler extraction; Transect 10; <named-content xmlns:xlink="http://www.w3.org/1999/xlink" content-type="dwc:institutional_code" xlink:type="simple">ZFMK</named-content>-HYM-00037228 • 3 ♀; Kakamega Forest, Kenya; <named-content xmlns:xlink="http://www.w3.org/1999/xlink" content-type="dwc:verbatimCoordinates" xlink:type="simple"><named-content content-type="geo-json" specific-use="{&#34;type&#34;:&#34;Point&#34;,&#34;coordinates&#34;:[34.862472,0.355861]}" id="NCID0EKFCI" xlink:type="simple">00°21'21.1N, 34°51'44.9E</named-content></named-content>; 1632 m a.s.l.; 08 Aug. 2007; Hita-Garcia, F. leg.; Winkler extraction; Transect 16; <named-content xmlns:xlink="http://www.w3.org/1999/xlink" content-type="dwc:institutional_code" xlink:type="simple">ZFMK</named-content>-HYM-00037238 to <named-content xmlns:xlink="http://www.w3.org/1999/xlink" content-type="dwc:institutional_code" xlink:type="simple">ZFMK</named-content>-HYM-00037240 • 3 ♀; Kakamega Forest, Kenya; <named-content xmlns:xlink="http://www.w3.org/1999/xlink" content-type="dwc:verbatimCoordinates" xlink:type="simple"><named-content content-type="geo-json" specific-use="{&#34;type&#34;:&#34;Point&#34;,&#34;coordinates&#34;:[34.864722,0.347917]}" id="NCID0E3FCI" xlink:type="simple">00°20'52.5N, 34°51'53E</named-content></named-content>; 1592 m a.s.l.; 13 Sep. 2007; Hita-Garcia, F. leg.; Winkler extraction; Transect 25; <named-content xmlns:xlink="http://www.w3.org/1999/xlink" content-type="dwc:institutional_code" xlink:type="simple">ZFMK</named-content>-HYM-00037245 to <named-content xmlns:xlink="http://www.w3.org/1999/xlink" content-type="dwc:institutional_code" xlink:type="simple">ZFMK</named-content>-HYM-00037247.</p><p><bold>Female</bold> (specimens used for morphometric measurements: <named-content xmlns:xlink="http://www.w3.org/1999/xlink" content-type="dwc:institutional_code" xlink:type="simple">ZFMK</named-content>-HYM-00037140 to <named-content xmlns:xlink="http://www.w3.org/1999/xlink" content-type="dwc:institutional_code" xlink:type="simple">ZFMK</named-content>-HYM-00037144).</p></tp:treatment-sec><tp:treatment-sec sec-type="diagnosis" id="SECID0EZGCI"><title>Diagnosis.</title><p>Body bright yellowish brown (Fig. <xref ref-type="fig" rid="F8">8</xref>); face with two transverse stripes of very dark brown coloration just at the level of toruli and at the level of the ventral margin of the eye, interrupted in interantennal area and supraclypeal area, enclosing a stripe of pale white coloration (Fig. <xref ref-type="fig" rid="F8">8B</xref>); legs yellowish brown except for metacoxa white (Fig. <xref ref-type="fig" rid="F8">8A</xref>); brachypterous, fore wing reaching middle of gt1 (Fig. <xref ref-type="fig" rid="F8">8A</xref>); mesoscutellum small, mesosoma length 3.90–4.86× (4.86) (Fig. <xref ref-type="fig" rid="F8">8C</xref>) (specimens used for measurement: <named-content xmlns:xlink="http://www.w3.org/1999/xlink" content-type="dwc:institutional_code" xlink:type="simple">ZFMK</named-content>-HYM-00037140 to <named-content xmlns:xlink="http://www.w3.org/1999/xlink" content-type="dwc:institutional_code" xlink:type="simple">ZFMK</named-content>-HYM-00037170) mesoscutellum length; petiole short to medium, 1.15–1.72× (1.15) as long as wide in dorsal view.</p><fig id="F8" position="float" orientation="portrait"><object-id xmlns:xlink="http://www.w3.org/1999/xlink" content-type="doi" xlink:type="simple">10.3897/zookeys.1067.72395.figure8</object-id><object-id xmlns:xlink="http://www.w3.org/1999/xlink" content-type="arpha" xlink:type="simple">56E3F5CC-D1CB-5D45-BE7F-87E04A1B31CE</object-id><label>Figure 8.</label><caption><p>Holotype of <italic><tp:taxon-name><tp:taxon-name-part taxon-name-part-type="genus" reg="Dipara">Dipara</tp:taxon-name-part><tp:taxon-name-part taxon-name-part-type="species" reg="kakamegensis">kakamegensis</tp:taxon-name-part></tp:taxon-name></italic> sp. nov. <bold>A</bold> habitus in lateral view <bold>B</bold> face in frontal view <bold>C</bold> body in dorsal view. Scale bar: 100 µm.</p></caption><graphic xmlns:xlink="http://www.w3.org/1999/xlink" xlink:href="zookeys-1067-101-g008.jpg" position="float" orientation="portrait" xlink:type="simple" id="oo_604728.jpg"><uri content-type="original_file" xlink:type="simple">https://binary.pensoft.net/fig/604728</uri></graphic></fig></tp:treatment-sec><tp:treatment-sec sec-type="description" id="SECID0E2ICI"><title>Description.</title><p><bold><italic>Size</italic>:</bold> small to medium sized, body length 1483–2227 (2027) µm.</p><p><bold><italic>Coloration</italic>:</bold> body bright yellowish brown (Fig. <xref ref-type="fig" rid="F8">8</xref>); ventral part of scape and clava pale yellowish white, dorsal part of scape and last three funicle segments brown, rest of funicle segments and pedicel yellowish brown (Fig. <xref ref-type="fig" rid="F8">8A</xref>); face with two transverse dark brown stripes just at the level of toruli and at the level of the ventral margin of the eye, interrupted in interantennal area and supraclypeal area, enclosing a stripe of pale white coloration (Fig. <xref ref-type="fig" rid="F8">8B</xref>); two black spots medially on lateral areas of mesoscutum (Fig. <xref ref-type="fig" rid="F8">8C</xref>); middle part and tip of the fore wing infuscate (Fig. <xref ref-type="fig" rid="F8">8A</xref>); legs yellowish brown except for metacoxa white (Fig. <xref ref-type="fig" rid="F8">8A</xref>); nucha and posterior 2/3 of petiole pale yellowish white, rest of petiole bright yellowish brown (Fig. <xref ref-type="fig" rid="F8">8C</xref>); some darker brown stripes dorsally on gaster (Fig. <xref ref-type="fig" rid="F8">8A</xref>); brown spots on gt6 and gt7 around cerci (Fig. <xref ref-type="fig" rid="F8">8A</xref>); tip of ovipositor sheath brown (Fig. <xref ref-type="fig" rid="F8">8A</xref>).</p><p><bold><italic>Head</italic>:</bold> head round to oval, 1.25–1.63× (1.63) wider than high (Fig. <xref ref-type="fig" rid="F8">8B</xref>); vertex, upper face and interantennal area reticulate, antennal scrobe subreticulate, lower face smooth and sparsely setose (Fig. <xref ref-type="fig" rid="F8">8B</xref>); distance of antennal insertion to eye short, 0.78–0.97× (0.78) torulus diameter (Fig. <xref ref-type="fig" rid="F8">8B</xref>); antennae close, toruli separated by 1.15–1.31× (1.31) torulus diameter (Fig. <xref ref-type="fig" rid="F8">8B</xref>); antennal formula: 11173 (Fig. <xref ref-type="fig" rid="F8">8A</xref>); funicle segments slightly longer than wide (Fig. <xref ref-type="fig" rid="F8">8A</xref>); malar space 0.30–0.37× (0.30) eye height; occipital carina forming a sharp edge (Fig. <xref ref-type="fig" rid="F8">8A</xref>); POL 1.21–1.41× (1.38) OOL (Fig. <xref ref-type="fig" rid="F8">8C</xref>).</p><p><bold><italic>Mesosoma</italic>:</bold> pronotum of medium length, 2.85–3.37× (3.37) as wide as long (Fig. <xref ref-type="fig" rid="F8">8C</xref>); mesosoma of medium breadth, head breadth 1.24–1.45× (1.36) mesoscutum breadth (Fig. <xref ref-type="fig" rid="F8">8C</xref>); pronotum, mesoscutum, axillae and mesoscutellum reticulate (Fig. <xref ref-type="fig" rid="F8">8C</xref>); notauli converging ca. at 2/3 of the length of mesoscutum (Fig. <xref ref-type="fig" rid="F8">8C</xref>); mesoscutum with two pairs of bristles: one pair of very large bristles on median area just anterior of notauli, reaching posterior edge of mesoscutum and one pair laterally on lateral area anterior of wing base (Fig. <xref ref-type="fig" rid="F8">8C</xref>); mesoscutellum small, mesosoma length 3.90–4.86× (4.86) (specimens used for measurement: <named-content xmlns:xlink="http://www.w3.org/1999/xlink" content-type="dwc:institutional_code" xlink:type="simple">ZFMK</named-content>-HYM-00037140 to <named-content xmlns:xlink="http://www.w3.org/1999/xlink" content-type="dwc:institutional_code" xlink:type="simple">ZFMK</named-content>-HYM-00037170) mesoscutellum length, with two pairs of bristles: one pair medially close to anterior edge of mesoscutellum and one pair laterally on the frenal line (Fig. <xref ref-type="fig" rid="F8">8C</xref>); propodeum medially rugose and laterally transversely carinate-rugose, extending to nucha (Fig. <xref ref-type="fig" rid="F8">8C</xref>); brachypterous, fore wing reaching middle of gt1, with five large black bristles along the edge and one to ten bristles on the tip (Fig. <xref ref-type="fig" rid="F8">8A</xref>) (holotype: seven).</p><p><bold><italic>Metasoma</italic>:</bold> petiole short to medium, 1.15–1.72× (1.15) as long as wide in dorsal view, reticulate-rugose, with lateral pair of large white setae visible in dorsal view (Fig. <xref ref-type="fig" rid="F8">8C</xref>); gaster medium, 1.21–1.47× (1.47) longer than mesosoma in dorsal view (Fig. <xref ref-type="fig" rid="F8">8C</xref>); gt1 covering ~ 1/3 of gaster, gt2–4 ca. equal in size, gt5 and 6 much smaller (Fig. <xref ref-type="fig" rid="F8">8C</xref>); gt7 and ovipositor sheath sparsely setose (Fig. <xref ref-type="fig" rid="F8">8A</xref>).</p></tp:treatment-sec><tp:treatment-sec sec-type="variation" id="SECID0EEOCI"><title>Variations.</title><p>The bristles on the forewing can vary from five to 15. This variation is found in the bristles at the tip of the wing while along the edges there are constantly five bristles. In some specimens there are just a few larger bristles at the tip and in others there can be up to ten small bristles at the tip. The number of bristles can vary between left and right wing in one specimen. The surface sculpture of the median part of the propodeum can vary from rugose to smooth.</p></tp:treatment-sec><tp:treatment-sec sec-type="remarks" id="SECID0EJOCI"><title>Remarks.</title><p><italic><tp:taxon-name><tp:taxon-name-part taxon-name-part-type="genus" reg="Dipara">Dipara</tp:taxon-name-part><tp:taxon-name-part taxon-name-part-type="species" reg="kakamegensis">kakamegensis</tp:taxon-name-part></tp:taxon-name></italic> is very similar to <italic><tp:taxon-name><tp:taxon-name-part taxon-name-part-type="genus" reg="Dipara">D.</tp:taxon-name-part><tp:taxon-name-part taxon-name-part-type="species" reg="nyani">nyani</tp:taxon-name-part></tp:taxon-name></italic>. It differs from <italic><tp:taxon-name><tp:taxon-name-part taxon-name-part-type="genus" reg="Dipara">D.</tp:taxon-name-part><tp:taxon-name-part taxon-name-part-type="species" reg="nyani">nyani</tp:taxon-name-part></tp:taxon-name></italic> in the following characters: <italic><tp:taxon-name><tp:taxon-name-part taxon-name-part-type="genus" reg="Dipara">D.</tp:taxon-name-part><tp:taxon-name-part taxon-name-part-type="species" reg="kakamegensis">kakamegensis</tp:taxon-name-part></tp:taxon-name></italic> is brachypterous and the mesoscutellum is smaller relative to the mesosoma length, based on the morphometric analysis (Fig. <xref ref-type="fig" rid="F3">3</xref>). The stripes across the face are similar in <italic><tp:taxon-name><tp:taxon-name-part taxon-name-part-type="genus" reg="Dipara">D.</tp:taxon-name-part><tp:taxon-name-part taxon-name-part-type="species" reg="maculata">maculata</tp:taxon-name-part></tp:taxon-name></italic>, <italic><tp:taxon-name><tp:taxon-name-part taxon-name-part-type="genus" reg="Dipara">D.</tp:taxon-name-part><tp:taxon-name-part taxon-name-part-type="species" reg="reticulata">reticulata</tp:taxon-name-part></tp:taxon-name></italic> and <italic><tp:taxon-name><tp:taxon-name-part taxon-name-part-type="genus" reg="Dipara">D.</tp:taxon-name-part><tp:taxon-name-part taxon-name-part-type="species" reg="rodneymulleni">rodneymulleni</tp:taxon-name-part></tp:taxon-name></italic>. <italic><tp:taxon-name><tp:taxon-name-part taxon-name-part-type="genus" reg="Dipara">Dipara</tp:taxon-name-part><tp:taxon-name-part taxon-name-part-type="species" reg="kakamegensis">kakamegensis</tp:taxon-name-part></tp:taxon-name></italic> differs from <italic><tp:taxon-name><tp:taxon-name-part taxon-name-part-type="genus" reg="Dipara">D.</tp:taxon-name-part><tp:taxon-name-part taxon-name-part-type="species" reg="maculata">maculata</tp:taxon-name-part></tp:taxon-name></italic> in having a yellowish brown mesocoxa and petiole. <italic><tp:taxon-name><tp:taxon-name-part taxon-name-part-type="genus" reg="Dipara">Dipara</tp:taxon-name-part><tp:taxon-name-part taxon-name-part-type="species" reg="kakamegensis">kakamegensis</tp:taxon-name-part></tp:taxon-name></italic> differs from <italic><tp:taxon-name><tp:taxon-name-part taxon-name-part-type="genus" reg="Dipara">D.</tp:taxon-name-part><tp:taxon-name-part taxon-name-part-type="species" reg="rodneymulleni">rodneymulleni</tp:taxon-name-part></tp:taxon-name></italic> in many characters: <italic><tp:taxon-name><tp:taxon-name-part taxon-name-part-type="genus" reg="Dipara">D.</tp:taxon-name-part><tp:taxon-name-part taxon-name-part-type="species" reg="kakamegensis">kakamegensis</tp:taxon-name-part></tp:taxon-name></italic> is brachypterous, the body coloration, the length of the petiole and general body shape. <italic><tp:taxon-name><tp:taxon-name-part taxon-name-part-type="genus" reg="Dipara">Dipara</tp:taxon-name-part><tp:taxon-name-part taxon-name-part-type="species" reg="kakamegensis">kakamegensis</tp:taxon-name-part></tp:taxon-name></italic> differs from <italic><tp:taxon-name><tp:taxon-name-part taxon-name-part-type="genus" reg="Dipara">D.</tp:taxon-name-part><tp:taxon-name-part taxon-name-part-type="species" reg="reticulata">reticulata</tp:taxon-name-part></tp:taxon-name></italic> in having smooth gastral tergites while they are reticulated in <italic><tp:taxon-name><tp:taxon-name-part taxon-name-part-type="genus" reg="Dipara">D.</tp:taxon-name-part><tp:taxon-name-part taxon-name-part-type="species" reg="reticulata">reticulata</tp:taxon-name-part></tp:taxon-name></italic>.</p></tp:treatment-sec><tp:treatment-sec sec-type="Male" id="SECID0EYTCI"><title>Male.</title><p>Unknown.</p></tp:treatment-sec><tp:treatment-sec sec-type="etymology" id="SECID0E4TCI"><title>Etymology.</title><p>Named after the collecting locality.</p></tp:treatment-sec><tp:treatment-sec sec-type="biology" id="SECID0ECUCI"><title>Biology.</title><p><bold><italic>Habitat</italic>:</bold> Leaf litter.</p><p><bold><italic>Host</italic>:</bold> Unknown.</p></tp:treatment-sec><tp:treatment-sec sec-type="distribution" id="SECID0EUUCI"><title>Distribution.</title><p>Kenya.</p></tp:treatment-sec><tp:treatment-sec><!--Section generated to contain objects referenced in tp:taxon-treatment.--><fig id="F3" position="float" orientation="portrait"><object-id xmlns:xlink="http://www.w3.org/1999/xlink" content-type="doi" xlink:type="simple">10.3897/zookeys.1067.72395.figure3</object-id><object-id xmlns:xlink="http://www.w3.org/1999/xlink" content-type="arpha" xlink:type="simple">98F7DD12-DFAD-5D58-A9F0-0E372A0C7846</object-id><label>Figure 3.</label><caption><p>Scatterplot of mss.l/sctl.l against clv.l/prn.l, the ratios which separate the two species the best (based on the LDA ratio extractor); <italic><tp:taxon-name><tp:taxon-name-part taxon-name-part-type="genus" reg="Dipara">D.</tp:taxon-name-part><tp:taxon-name-part taxon-name-part-type="species" reg="kakamegensis">kakamegensis</tp:taxon-name-part></tp:taxon-name></italic> sp. nov. (circles) and <italic><tp:taxon-name><tp:taxon-name-part taxon-name-part-type="genus" reg="Dipara">D.</tp:taxon-name-part><tp:taxon-name-part taxon-name-part-type="species" reg="nyani">nyani</tp:taxon-name-part></tp:taxon-name></italic> sp. nov. (triangles).</p></caption><graphic xmlns:xlink="http://www.w3.org/1999/xlink" xlink:href="zookeys-1067-101-g003.jpg" position="float" orientation="portrait" xlink:type="simple" id="oo_604723.jpg"><uri content-type="original_file" xlink:type="simple">https://binary.pensoft.net/fig/604723</uri></graphic></fig></tp:treatment-sec></tp:taxon-treatment>
