# Supplementary material for: Twelve new species of Dipara Walker, 1833 (Hymenoptera, Chalcidoidea, Pteromalidae, Diparinae) from Kenya, with a key to the Afrotropical species
Source: Zookeys. 2021 Oct 29;1067:101–57. doi: 10.3897/zookeys.1067.72395 (PMC8571251; doi:10.3897/zookeys.1067.72395)
Supplement: XML Treatment for Dipara lux [file zookeys.1067.72395-treatment6.xml]

<!DOCTYPE tp:taxon-treatment
  PUBLIC "-//TaxonX//DTD Taxonomic Treatment Publishing DTD v0 20100105//EN" "tax-treatment-NSO.dtd">
<tp:taxon-treatment xmlns:tp="http://www.plazi.org/taxpub"><tp:treatment-meta><kwd-group><label>Taxon classification</label><kwd><named-content xmlns:xlink="http://www.w3.org/1999/xlink" content-type="kingdom">Animalia</named-content></kwd><kwd><named-content xmlns:xlink="http://www.w3.org/1999/xlink" content-type="order">Hymenoptera</named-content></kwd><kwd><named-content xmlns:xlink="http://www.w3.org/1999/xlink" content-type="family">Pteromalidae</named-content></kwd></kwd-group><mixed-citation publication-type="journal"><person-group><name><surname>Braun</surname><given-names>Christoph</given-names></name><name><surname>Peters</surname><given-names>Ralph S.</given-names></name></person-group><article-title>Twelve new species of <italic><tp:taxon-name><tp:taxon-name-part taxon-name-part-type="genus" reg="Dipara">Dipara</tp:taxon-name-part></tp:taxon-name></italic> Walker, 1833 (<tp:taxon-name><tp:taxon-name-part taxon-name-part-type="order">Hymenoptera</tp:taxon-name-part></tp:taxon-name>, <tp:taxon-name><tp:taxon-name-part taxon-name-part-type="superfamily">Chalcidoidea</tp:taxon-name-part></tp:taxon-name>, <tp:taxon-name><tp:taxon-name-part taxon-name-part-type="family">Pteromalidae</tp:taxon-name-part></tp:taxon-name>, <tp:taxon-name><tp:taxon-name-part taxon-name-part-type="subfamily">Diparinae</tp:taxon-name-part></tp:taxon-name>) from Kenya, with a key to the Afrotropical species</article-title><source>Zookeys</source><day>29</day><month>10</month><year>2021</year><volume>1067</volume><fpage>101</fpage><lpage>157</lpage><pub-id pub-id-type="doi">10.3897/zookeys.1067.72395</pub-id></mixed-citation></tp:treatment-meta><tp:nomenclature><tp:taxon-name>
              <object-id xmlns:xlink="http://www.w3.org/1999/xlink" content-type="arpha" xlink:type="simple">CF845FC5-274D-5D61-A098-5ECEA4B8F401</object-id>
              <tp:taxon-name-part taxon-name-part-type="genus" reg="Dipara">Dipara</tp:taxon-name-part>
              <tp:taxon-name-part taxon-name-part-type="species" reg="lux">lux</tp:taxon-name-part>
              <object-id xmlns:xlink="http://www.w3.org/1999/xlink" content-type="zoobank" xlink:type="simple">http://zoobank.org/0B638A88-80E4-4462-A215-9EE691A78A37</object-id>
              <object-id xmlns:xlink="http://www.w3.org/1999/xlink" xlink:type="simple">Fig. 9A–C</object-id>
            </tp:taxon-name><tp:taxon-status xmlns:xlink="http://www.w3.org/1999/xlink" xlink:type="simple">sp. nov.</tp:taxon-status></tp:nomenclature><tp:treatment-sec sec-type="material" id="SECID0EDWCI"><title>Material examined.</title><p><bold><italic>Holotype</italic></bold> Kenya • 1 ♀; Kakamega Forest, Kenya; <named-content xmlns:xlink="http://www.w3.org/1999/xlink" content-type="dwc:verbatimCoordinates" xlink:type="simple"><named-content content-type="geo-json" specific-use="{&#34;type&#34;:&#34;Point&#34;,&#34;coordinates&#34;:[34.804444,0.303722]}" id="NCID0ERWCI" xlink:type="simple">00°18'13.4N, 34°48'16E</named-content></named-content>; 1554 m a.s.l.; 20 Jun. 2007; Hita-Garcia, F. leg.; Winkler extraction; Transect 5; <named-content xmlns:xlink="http://www.w3.org/1999/xlink" content-type="dwc:institutional_code" xlink:type="simple">ZFMK</named-content>-HYM-00040379. <bold><italic>Paratype</italic></bold> Kenya • 1 ♀; same data as for holotype; <named-content xmlns:xlink="http://www.w3.org/1999/xlink" content-type="dwc:institutional_code" xlink:type="simple">ZFMK</named-content>-HYM-00040380.</p></tp:treatment-sec><tp:treatment-sec sec-type="diagnosis" id="SECID0EDXCI"><title>Diagnosis.</title><p><bold>Female.</bold> Body yellowish brown (Fig. <xref ref-type="fig" rid="F9">9</xref>); face with dark brown to black stripe from one eye to the other at the level of the ventral margin of the eye (Fig. <xref ref-type="fig" rid="F9">9B</xref>); vertex reticulate (Fig. <xref ref-type="fig" rid="F9">9B</xref>); petiole very long, 2.50–2.61× (2.50) longer than wide in dorsal view (Fig. <xref ref-type="fig" rid="F9">9C</xref>).</p><fig id="F9" position="float" orientation="portrait"><object-id xmlns:xlink="http://www.w3.org/1999/xlink" content-type="doi" xlink:type="simple">10.3897/zookeys.1067.72395.figure9</object-id><object-id xmlns:xlink="http://www.w3.org/1999/xlink" content-type="arpha" xlink:type="simple">25DA3353-3D9F-59AB-842C-127D447C8D30</object-id><label>Figure 9.</label><caption><p>Holotype of <italic><tp:taxon-name><tp:taxon-name-part taxon-name-part-type="genus" reg="Dipara">Dipara</tp:taxon-name-part><tp:taxon-name-part taxon-name-part-type="species" reg="lux">lux</tp:taxon-name-part></tp:taxon-name></italic> sp. nov. <bold>A</bold> habitus in lateral view <bold>B</bold> face in frontal view <bold>C</bold> body in dorsal view. Scale bar: 100 µm.</p></caption><graphic xmlns:xlink="http://www.w3.org/1999/xlink" xlink:href="zookeys-1067-101-g009.jpg" position="float" orientation="portrait" xlink:type="simple" id="oo_604729.jpg"><uri content-type="original_file" xlink:type="simple">https://binary.pensoft.net/fig/604729</uri></graphic></fig></tp:treatment-sec><tp:treatment-sec sec-type="description" id="SECID0EZYCI"><title>Description.</title><p><bold><italic>Size</italic>:</bold> medium sized, body length 2243–2772 (2772) µm.</p><p><bold><italic>Coloration</italic>:</bold> body yellowish brown (Fig. <xref ref-type="fig" rid="F9">9</xref>); scape, pedicel and f1–3 yellowish brown, f4 yellowish brown to dark brown, f5–7 dark brown, clava yellowish brown (Fig. <xref ref-type="fig" rid="F9">9A</xref>); face with dark brown to black stripe from one eye to the other at the level of the ventral margin of the eye (Fig. <xref ref-type="fig" rid="F9">9B</xref>); mesoscutum with two black spots medially on lateral area (Fig. <xref ref-type="fig" rid="F9">9C</xref>); fore leg with distal tip of coxa brown and rest of coxa white, trochanter brown, rest yellowish brown (Fig. <xref ref-type="fig" rid="F9">9A</xref>); mid leg with coxa and trochanter white, rest yellowish brown (Fig. <xref ref-type="fig" rid="F9">9A</xref>); hind leg with anterior part of coxa white and posterior part dark brown, anterior part of femur white, rest yellowish brown (Fig. <xref ref-type="fig" rid="F9">9A</xref>); gt6 and gt7 with dark brown spots around cerci (Fig. <xref ref-type="fig" rid="F9">9A</xref>); posterior tip of gt7 dark brown (Fig. <xref ref-type="fig" rid="F9">9A</xref>); tip of ovipositor sheath dark brown, rest white (Fig. <xref ref-type="fig" rid="F9">9A</xref>).</p><p><bold><italic>Head</italic>:</bold> head oval, 1.31–1.34× (1.34) wider than high, reticulate except for interantennal area smooth (Fig. <xref ref-type="fig" rid="F9">9B</xref>); lower face sparsely setose (Fig. <xref ref-type="fig" rid="F9">9B</xref>); distance of antennal insertion to eye short, 0.55–0.60× (0.55) torulus diameter (Fig. <xref ref-type="fig" rid="F9">9B</xref>); antennae close, toruli separated by 1.13–1.24× (1.13) torulus diameter (Fig. <xref ref-type="fig" rid="F9">9B</xref>); funicle segments slightly longer than wide (Fig. <xref ref-type="fig" rid="F9">9A</xref>); malar space 0.34–0.38× (0.34) eye height (Fig. <xref ref-type="fig" rid="F9">9A</xref>); POL 0.92–1.00× (1.00) OOL (Fig. <xref ref-type="fig" rid="F9">9A</xref>).</p><p><bold><italic>Mesosoma</italic>:</bold> pronotum of medium length, 3.28–3.37× (3.37) as wide as long, reticulate, with two pairs of setae close to posterior edge (Fig. <xref ref-type="fig" rid="F9">9C</xref>); mesosoma robust, head breadth 1.16–1.19× (1.16) mesoscutum breadth (Fig. <xref ref-type="fig" rid="F9">9C</xref>); notauli converging at posterior margin of mesoscutum (Fig. <xref ref-type="fig" rid="F9">9C</xref>); mesoscutum reticulate, with two pairs of bristles: one pair on median area anterior of notauli, one pair laterally on lateral area anterior of wing base (Fig. <xref ref-type="fig" rid="F9">9C</xref>); axillae reticulate (Fig. <xref ref-type="fig" rid="F9">9C</xref>); mesoscutellum anteriorly reticulate, frenum carinate, with two pairs of bristles: one pair anterio-medially and one pair laterally anterior of frenal line (Fig. <xref ref-type="fig" rid="F9">9C</xref>); macropterous, fore wing with large bristles along marginal and postmarginal vein on edge, with dense brush of setae at proximal end of marginal vein, with large area of infuscation on distal part and smaller areas of infuscation medially, stigmal vein long, stigma small and rounded, uncus short (Fig. <xref ref-type="fig" rid="F9">9A</xref>); propodeum medially smooth and laterally transversely confused carinate (Fig. <xref ref-type="fig" rid="F9">9C</xref>); nucha carinate (Fig. <xref ref-type="fig" rid="F9">9C</xref>).</p><p><bold><italic>Metasoma</italic>:</bold> petiole very long, 2.50–2.61× (2.50) longer than wide in dorsal view, areolate-rugose, with lateral pair of large white setae visible in dorsal view (Fig. <xref ref-type="fig" rid="F9">9C</xref>); gaster medium, 1.34–1.37× (1.34) longer than mesosoma in dorsal view; gt1 covering ~ 1/3 of gaster, gt2–4 ca. equal in size, gt5–6 smaller (Fig. <xref ref-type="fig" rid="F9">9C</xref>); gt7 and ovipositor sheath sparsely setose and elongated, together ~ 1/2 as long as rest of gaster (Fig. <xref ref-type="fig" rid="F9">9C</xref>).</p></tp:treatment-sec><tp:treatment-sec sec-type="remarks" id="SECID0EU4CI"><title>Remarks.</title><p><italic><tp:taxon-name><tp:taxon-name-part taxon-name-part-type="genus" reg="Dipara">Dipara</tp:taxon-name-part><tp:taxon-name-part taxon-name-part-type="species" reg="lux">lux</tp:taxon-name-part></tp:taxon-name></italic> is similar to <italic><tp:taxon-name><tp:taxon-name-part taxon-name-part-type="genus" reg="Dipara">D.</tp:taxon-name-part><tp:taxon-name-part taxon-name-part-type="species" reg="corona">corona</tp:taxon-name-part></tp:taxon-name></italic>, <italic><tp:taxon-name><tp:taxon-name-part taxon-name-part-type="genus" reg="Dipara">D.</tp:taxon-name-part><tp:taxon-name-part taxon-name-part-type="species" reg="machadoi">machadoi</tp:taxon-name-part></tp:taxon-name></italic>, <italic><tp:taxon-name><tp:taxon-name-part taxon-name-part-type="genus" reg="Dipara">D.</tp:taxon-name-part><tp:taxon-name-part taxon-name-part-type="species" reg="striata">striata</tp:taxon-name-part></tp:taxon-name></italic>, <italic><tp:taxon-name><tp:taxon-name-part taxon-name-part-type="genus" reg="Dipara">D.</tp:taxon-name-part><tp:taxon-name-part taxon-name-part-type="species" reg="tenebra">tenebra</tp:taxon-name-part></tp:taxon-name></italic>, <italic><tp:taxon-name><tp:taxon-name-part taxon-name-part-type="genus" reg="Dipara">D.</tp:taxon-name-part><tp:taxon-name-part taxon-name-part-type="species" reg="tigrina">tigrina</tp:taxon-name-part></tp:taxon-name></italic> and <italic><tp:taxon-name><tp:taxon-name-part taxon-name-part-type="genus" reg="Dipara">D.</tp:taxon-name-part><tp:taxon-name-part taxon-name-part-type="species" reg="turneri">turneri</tp:taxon-name-part></tp:taxon-name></italic> in having one dark brown to black stripe across the face. <italic><tp:taxon-name><tp:taxon-name-part taxon-name-part-type="genus" reg="Dipara">Dipara</tp:taxon-name-part><tp:taxon-name-part taxon-name-part-type="species" reg="lux">lux</tp:taxon-name-part></tp:taxon-name></italic> is different from <italic><tp:taxon-name><tp:taxon-name-part taxon-name-part-type="genus" reg="Dipara">D.</tp:taxon-name-part><tp:taxon-name-part taxon-name-part-type="species" reg="machadoi">machadoi</tp:taxon-name-part></tp:taxon-name></italic> in having distinct notauli, which are lacking in <italic><tp:taxon-name><tp:taxon-name-part taxon-name-part-type="genus" reg="Dipara">D.</tp:taxon-name-part><tp:taxon-name-part taxon-name-part-type="species" reg="machadoi">machadoi</tp:taxon-name-part></tp:taxon-name></italic>. It differs from <italic><tp:taxon-name><tp:taxon-name-part taxon-name-part-type="genus" reg="Dipara">D.</tp:taxon-name-part><tp:taxon-name-part taxon-name-part-type="species" reg="corona">corona</tp:taxon-name-part></tp:taxon-name></italic>, <italic><tp:taxon-name><tp:taxon-name-part taxon-name-part-type="genus" reg="Dipara">D.</tp:taxon-name-part><tp:taxon-name-part taxon-name-part-type="species" reg="striata">striata</tp:taxon-name-part></tp:taxon-name></italic>, <italic><tp:taxon-name><tp:taxon-name-part taxon-name-part-type="genus" reg="Dipara">D.</tp:taxon-name-part><tp:taxon-name-part taxon-name-part-type="species" reg="turneri">turneri</tp:taxon-name-part></tp:taxon-name></italic> and <italic><tp:taxon-name><tp:taxon-name-part taxon-name-part-type="genus" reg="Dipara">D.</tp:taxon-name-part><tp:taxon-name-part taxon-name-part-type="species" reg="tigrina">tigrina</tp:taxon-name-part></tp:taxon-name></italic> in having a very long petiole. <italic><tp:taxon-name><tp:taxon-name-part taxon-name-part-type="genus" reg="Dipara">Dipara</tp:taxon-name-part><tp:taxon-name-part taxon-name-part-type="species" reg="lux">lux</tp:taxon-name-part></tp:taxon-name></italic> and <italic><tp:taxon-name><tp:taxon-name-part taxon-name-part-type="genus" reg="Dipara">D.</tp:taxon-name-part><tp:taxon-name-part taxon-name-part-type="species" reg="tenebra">tenebra</tp:taxon-name-part></tp:taxon-name></italic> are very similar in body shape and differ in their body coloration which is much brighter in <italic><tp:taxon-name><tp:taxon-name-part taxon-name-part-type="genus" reg="Dipara">D.</tp:taxon-name-part><tp:taxon-name-part taxon-name-part-type="species" reg="lux">lux</tp:taxon-name-part></tp:taxon-name></italic> and in the surface sculpture of the head. They share the otherwise unique character of having a dense brush of setae close to the proximal end of the marginal vein on the fore wing.</p></tp:treatment-sec><tp:treatment-sec sec-type="Male" id="SECID0EVDDI"><title>Male.</title><p>Unknown.</p></tp:treatment-sec><tp:treatment-sec sec-type="etymology" id="SECID0E1DDI"><title>Etymology.</title><p>Named after the Latin word <italic><tp:taxon-name><tp:taxon-name-part taxon-name-part-type="genus" reg="Dipara"/><tp:taxon-name-part taxon-name-part-type="species" reg="lux">lux</tp:taxon-name-part></tp:taxon-name></italic> for light, in contrast to <italic><tp:taxon-name><tp:taxon-name-part taxon-name-part-type="genus" reg="Dipara">D.</tp:taxon-name-part><tp:taxon-name-part taxon-name-part-type="species" reg="tenebra">tenebra</tp:taxon-name-part></tp:taxon-name></italic> which looks very similar but has a darker coloration.</p></tp:treatment-sec><tp:treatment-sec sec-type="biology" id="SECID0EVEDI"><title>Biology.</title><p><bold><italic>Habitat</italic>:</bold> Leaf litter.</p><p><bold><italic>Host</italic>:</bold> Unknown.</p></tp:treatment-sec><tp:treatment-sec sec-type="distribution" id="SECID0EHFDI"><title>Distribution.</title><p>Kenya.</p></tp:treatment-sec></tp:taxon-treatment>
