# Supplementary material for: Twelve new species of Dipara Walker, 1833 (Hymenoptera, Chalcidoidea, Pteromalidae, Diparinae) from Kenya, with a key to the Afrotropical species
Source: Zookeys. 2021 Oct 29;1067:101–57. doi: 10.3897/zookeys.1067.72395 (PMC8571251; doi:10.3897/zookeys.1067.72395)
Supplement: XML Treatment for Dipara nigroscutellata [file zookeys.1067.72395-treatment7.xml]

<!DOCTYPE tp:taxon-treatment
  PUBLIC "-//TaxonX//DTD Taxonomic Treatment Publishing DTD v0 20100105//EN" "tax-treatment-NSO.dtd">
<tp:taxon-treatment xmlns:tp="http://www.plazi.org/taxpub"><tp:treatment-meta><kwd-group><label>Taxon classification</label><kwd><named-content xmlns:xlink="http://www.w3.org/1999/xlink" content-type="kingdom">Animalia</named-content></kwd><kwd><named-content xmlns:xlink="http://www.w3.org/1999/xlink" content-type="order">Hymenoptera</named-content></kwd><kwd><named-content xmlns:xlink="http://www.w3.org/1999/xlink" content-type="family">Pteromalidae</named-content></kwd></kwd-group><mixed-citation publication-type="journal"><person-group><name><surname>Braun</surname><given-names>Christoph</given-names></name><name><surname>Peters</surname><given-names>Ralph S.</given-names></name></person-group><article-title>Twelve new species of <italic><tp:taxon-name><tp:taxon-name-part taxon-name-part-type="genus" reg="Dipara">Dipara</tp:taxon-name-part></tp:taxon-name></italic> Walker, 1833 (<tp:taxon-name><tp:taxon-name-part taxon-name-part-type="order">Hymenoptera</tp:taxon-name-part></tp:taxon-name>, <tp:taxon-name><tp:taxon-name-part taxon-name-part-type="superfamily">Chalcidoidea</tp:taxon-name-part></tp:taxon-name>, <tp:taxon-name><tp:taxon-name-part taxon-name-part-type="family">Pteromalidae</tp:taxon-name-part></tp:taxon-name>, <tp:taxon-name><tp:taxon-name-part taxon-name-part-type="subfamily">Diparinae</tp:taxon-name-part></tp:taxon-name>) from Kenya, with a key to the Afrotropical species</article-title><source>Zookeys</source><day>29</day><month>10</month><year>2021</year><volume>1067</volume><fpage>101</fpage><lpage>157</lpage><pub-id pub-id-type="doi">10.3897/zookeys.1067.72395</pub-id></mixed-citation></tp:treatment-meta><tp:nomenclature><tp:taxon-name>
              <object-id xmlns:xlink="http://www.w3.org/1999/xlink" content-type="arpha" xlink:type="simple">34F5844A-3F58-5DA8-AE77-35B81144193A</object-id>
              <tp:taxon-name-part taxon-name-part-type="genus" reg="Dipara">Dipara</tp:taxon-name-part>
              <tp:taxon-name-part taxon-name-part-type="species" reg="nigroscutellata">nigroscutellata</tp:taxon-name-part>
              <object-id xmlns:xlink="http://www.w3.org/1999/xlink" content-type="zoobank" xlink:type="simple">http://zoobank.org/8CEE0099-F1CB-4CC4-B9FC-DFC523A6B639</object-id>
            </tp:taxon-name><tp:taxon-status xmlns:xlink="http://www.w3.org/1999/xlink" xlink:type="simple">sp. nov.</tp:taxon-status><xref ref-type="fig" rid="F10">Fig. 10A–C</xref></tp:nomenclature><tp:treatment-sec sec-type="material" id="SECID0EYGDI"><title>Material examined.</title><p><bold><italic>Holotype</italic></bold> Kenya • 1 ♀; Kakamega Forest, Kenya; <named-content xmlns:xlink="http://www.w3.org/1999/xlink" content-type="dwc:verbatimCoordinates" xlink:type="simple"><named-content content-type="geo-json" specific-use="{&#34;type&#34;:&#34;Point&#34;,&#34;coordinates&#34;:[34.871139,0.330528]}" id="NCID0EGHDI" xlink:type="simple">00°19'49.9N, 34°52'16.1E</named-content></named-content>; 1580 m a.s.l.; 07 Aug. 2007; Hita-Garcia, F. leg.; Winkler extraction; Transect 15; <named-content xmlns:xlink="http://www.w3.org/1999/xlink" content-type="dwc:institutional_code" xlink:type="simple">ZFMK</named-content>-HYM-00037253. <bold><italic>Paratypes</italic></bold> Kenya • 5 ♀; Kakamega Forest, Kenya; <named-content xmlns:xlink="http://www.w3.org/1999/xlink" content-type="dwc:verbatimCoordinates" xlink:type="simple"><named-content content-type="geo-json" specific-use="{&#34;type&#34;:&#34;Point&#34;,&#34;coordinates&#34;:[34.862472,0.355861]}" id="NCID0EWHDI" xlink:type="simple">00°21'21.1N, 34°51'44.9E</named-content></named-content>; 1632 m a.s.l.; 01 Aug. 2007; Hita-Garcia, F. leg.; Winkler extraction; Transect 16; <named-content xmlns:xlink="http://www.w3.org/1999/xlink" content-type="dwc:institutional_code" xlink:type="simple">ZFMK</named-content>-HYM-00037254; <named-content xmlns:xlink="http://www.w3.org/1999/xlink" content-type="dwc:institutional_code" xlink:type="simple">NMK</named-content>: <named-content xmlns:xlink="http://www.w3.org/1999/xlink" content-type="dwc:institutional_code" xlink:type="simple">ZFMK</named-content>-HYM-00040266 to <named-content xmlns:xlink="http://www.w3.org/1999/xlink" content-type="dwc:institutional_code" xlink:type="simple">ZFMK</named-content>-HYM-00040269 • 4 ♀; Kakamega Forest, Kenya; <named-content xmlns:xlink="http://www.w3.org/1999/xlink" content-type="dwc:verbatimCoordinates" xlink:type="simple"><named-content content-type="geo-json" specific-use="{&#34;type&#34;:&#34;Point&#34;,&#34;coordinates&#34;:[34.864722,0.347917]}" id="NCID0ESIDI" xlink:type="simple">00°20'52.5N, 34°51'53E</named-content></named-content>; 1592 m a.s.l.; 06 Sep. 2007; Hita-Garcia, F. leg.; Winkler extraction; Transect 25; <named-content xmlns:xlink="http://www.w3.org/1999/xlink" content-type="dwc:institutional_code" xlink:type="simple">ZFMK</named-content>-HYM-00037255, <named-content xmlns:xlink="http://www.w3.org/1999/xlink" content-type="dwc:institutional_code" xlink:type="simple">ZFMK</named-content>-HYM-00040257, <named-content xmlns:xlink="http://www.w3.org/1999/xlink" content-type="dwc:institutional_code" xlink:type="simple">ZFMK</named-content>-HYM-00040279, <named-content xmlns:xlink="http://www.w3.org/1999/xlink" content-type="dwc:institutional_code" xlink:type="simple">ZFMK</named-content>-HYM-00040280 • 2 ♀; Kakamega Forest, Kenya; <named-content xmlns:xlink="http://www.w3.org/1999/xlink" content-type="dwc:verbatimCoordinates" xlink:type="simple"><named-content content-type="geo-json" specific-use="{&#34;type&#34;:&#34;Point&#34;,&#34;coordinates&#34;:[34.863528,0.452944]}" id="NCID0EOJDI" xlink:type="simple">00°27'10.6N, 34°51'48.7E</named-content></named-content>; 1676 m a.s.l.; 19 Jun. 2007; Hita-Garcia, F. leg.; Winkler extraction; Transect 4; <named-content xmlns:xlink="http://www.w3.org/1999/xlink" content-type="dwc:institutional_code" xlink:type="simple">ZFMK</named-content>-HYM-00037256, <named-content xmlns:xlink="http://www.w3.org/1999/xlink" content-type="dwc:institutional_code" xlink:type="simple">ZFMK</named-content>-HYM-00040309 • 1 ♀; Kakamega Forest, Kenya; <named-content xmlns:xlink="http://www.w3.org/1999/xlink" content-type="dwc:verbatimCoordinates" xlink:type="simple"><named-content content-type="geo-json" specific-use="{&#34;type&#34;:&#34;Point&#34;,&#34;coordinates&#34;:[34.862472,0.355861]}" id="NCID0EAKDI" xlink:type="simple">00°21'21.1N, 34°51'44.9E</named-content></named-content>; 1632 m a.s.l.; 08 Aug. 2007; Hita-Garcia, F. leg.; Winkler extraction; Transect 16; NHMUK013457222 • 1 ♀; Kakamega Forest, Kenya; <named-content xmlns:xlink="http://www.w3.org/1999/xlink" content-type="dwc:verbatimCoordinates" xlink:type="simple"><named-content content-type="geo-json" specific-use="{&#34;type&#34;:&#34;Point&#34;,&#34;coordinates&#34;:[34.890194,0.220972]}" id="NCID0EIKDI" xlink:type="simple">00°13'15.5N, 34°53'24.7E</named-content></named-content>; 1597 m a.s.l.; 25 Aug. 2007; Hita-Garcia, F. leg.; Winkler extraction; Transect 22; NHMUK013457223 • 1 ♀; Kakamega Forest, Kenya; <named-content xmlns:xlink="http://www.w3.org/1999/xlink" content-type="dwc:verbatimCoordinates" xlink:type="simple"><named-content content-type="geo-json" specific-use="{&#34;type&#34;:&#34;Point&#34;,&#34;coordinates&#34;:[34.868139,0.247861]}" id="NCID0EQKDI" xlink:type="simple">00°14'52.3N, 34°52'5.3E</named-content></named-content>; 1607 m a.s.l.; 14 Aug. 2007; Hita-Garcia, F. leg.; Winkler extraction; Transect 18; NHMUK013457224 • 1 ♀; Kakamega Forest, Kenya; <named-content xmlns:xlink="http://www.w3.org/1999/xlink" content-type="dwc:verbatimCoordinates" xlink:type="simple"><named-content content-type="geo-json" specific-use="{&#34;type&#34;:&#34;Point&#34;,&#34;coordinates&#34;:[34.890194,0.220972]}" id="NCID0EYKDI" xlink:type="simple">00°13'15.5N, 34°53'24.7E</named-content></named-content>; 1597 m a.s.l.; 23 Aug. 2007; Hita-Garcia, F. leg.; Winkler extraction; Transect 22; NHMUK013457225 • 2 ♀; Kakamega Forest, Kenya; <named-content xmlns:xlink="http://www.w3.org/1999/xlink" content-type="dwc:verbatimCoordinates" xlink:type="simple"><named-content content-type="geo-json" specific-use="{&#34;type&#34;:&#34;Point&#34;,&#34;coordinates&#34;:[34.867444,0.329361]}" id="NCID0EALDI" xlink:type="simple">00°19'45.7N, 34°52'2.8E</named-content></named-content>; 1573 m a.s.l.; 24 Aug. 2007; Hita-Garcia, F. leg.; Winkler extraction; Transect 21; NHMUK013457226; <named-content xmlns:xlink="http://www.w3.org/1999/xlink" content-type="dwc:institutional_code" xlink:type="simple">ZFMK</named-content>-HYM-00040263 • 1 ♀; Kakamega Forest, Kenya; <named-content xmlns:xlink="http://www.w3.org/1999/xlink" content-type="dwc:verbatimCoordinates" xlink:type="simple"><named-content content-type="geo-json" specific-use="{&#34;type&#34;:&#34;Point&#34;,&#34;coordinates&#34;:[34.560500,0.385056]}" id="NCID0ENLDI" xlink:type="simple">00°23'6.2N, 34°33'37.8E</named-content></named-content>; 1602 m a.s.l.; 16 Jul. 2007; Hita-Garcia, F. leg.; Winkler extraction; Transect 11; <named-content xmlns:xlink="http://www.w3.org/1999/xlink" content-type="dwc:institutional_code" xlink:type="simple">ZFMK</named-content>-HYM-00040264 • 1 ♀; Kakamega Forest, Kenya; <named-content xmlns:xlink="http://www.w3.org/1999/xlink" content-type="dwc:verbatimCoordinates" xlink:type="simple"><named-content content-type="geo-json" specific-use="{&#34;type&#34;:&#34;Point&#34;,&#34;coordinates&#34;:[34.864667,0.239028]}" id="NCID0E1LDI" xlink:type="simple">00°14'20.5N, 34°51'52.8E</named-content></named-content>; 1634 m a.s.l.; 04 Aug. 2007; Hita-Garcia, F. leg.; Winkler extraction; Transect 17; <named-content xmlns:xlink="http://www.w3.org/1999/xlink" content-type="dwc:institutional_code" xlink:type="simple">ZFMK</named-content>-HYM-00040265 • 1 ♀; Kakamega Forest, Kenya; <named-content xmlns:xlink="http://www.w3.org/1999/xlink" content-type="dwc:verbatimCoordinates" xlink:type="simple"><named-content content-type="geo-json" specific-use="{&#34;type&#34;:&#34;Point&#34;,&#34;coordinates&#34;:[34.931194,0.211833]}" id="NCID0EHMDI" xlink:type="simple">00°12'42.6N, 34°55'52.3E</named-content></named-content>; 1615 m a.s.l.; 10 Aug. 2007; Hita-Garcia, F. leg.; Winkler extraction; Transect 20; <named-content xmlns:xlink="http://www.w3.org/1999/xlink" content-type="dwc:institutional_code" xlink:type="simple">NMK</named-content>: <named-content xmlns:xlink="http://www.w3.org/1999/xlink" content-type="dwc:institutional_code" xlink:type="simple">ZFMK</named-content>-HYM-00040270 • 9 ♀; Kakamega Forest, Kenya; <named-content xmlns:xlink="http://www.w3.org/1999/xlink" content-type="dwc:verbatimCoordinates" xlink:type="simple"><named-content content-type="geo-json" specific-use="{&#34;type&#34;:&#34;Point&#34;,&#34;coordinates&#34;:[34.861417,0.351222]}" id="NCID0EZMDI" xlink:type="simple">00°21'4.4N, 34°51'41.1E</named-content></named-content>; 1602 m a.s.l.; 05 Jun. 2007; Hita-Garcia, F. leg.; Winkler extraction; Transect 2; <named-content xmlns:xlink="http://www.w3.org/1999/xlink" content-type="dwc:institutional_code" xlink:type="simple">ZFMK</named-content>-HYM-00040271 to <named-content xmlns:xlink="http://www.w3.org/1999/xlink" content-type="dwc:institutional_code" xlink:type="simple">ZFMK</named-content>-HYM-00040275, <named-content xmlns:xlink="http://www.w3.org/1999/xlink" content-type="dwc:institutional_code" xlink:type="simple">ZFMK</named-content>-HYM-00040301 to <named-content xmlns:xlink="http://www.w3.org/1999/xlink" content-type="dwc:institutional_code" xlink:type="simple">ZFMK</named-content>-HYM-00040304 • 1 ♀; Kakamega Forest, Kenya; <named-content xmlns:xlink="http://www.w3.org/1999/xlink" content-type="dwc:verbatimCoordinates" xlink:type="simple"><named-content content-type="geo-json" specific-use="{&#34;type&#34;:&#34;Point&#34;,&#34;coordinates&#34;:[34.861417,0.351361]}" id="NCID0EVNDI" xlink:type="simple">00°21'4.9N, 34°51'41.1E</named-content></named-content>; 1602 m a.s.l.; Hita-Garcia, F. leg.; Winkler extraction; Transect 1; <named-content xmlns:xlink="http://www.w3.org/1999/xlink" content-type="dwc:institutional_code" xlink:type="simple">ZFMK</named-content>-HYM-00040276 • 2 ♀; Kakamega Forest, Kenya; <named-content xmlns:xlink="http://www.w3.org/1999/xlink" content-type="dwc:verbatimCoordinates" xlink:type="simple"><named-content content-type="geo-json" specific-use="{&#34;type&#34;:&#34;Point&#34;,&#34;coordinates&#34;:[34.869222,0.235028]}" id="NCID0ECODI" xlink:type="simple">00°14'6.1N, 34°52'9.2E</named-content></named-content>; 1605 m a.s.l.; 04 Sep. 2007; Hita-Garcia, F. leg.; Winkler extraction; Transect 23; <named-content xmlns:xlink="http://www.w3.org/1999/xlink" content-type="dwc:institutional_code" xlink:type="simple">ZFMK</named-content>-HYM-00040277, <named-content xmlns:xlink="http://www.w3.org/1999/xlink" content-type="dwc:institutional_code" xlink:type="simple">ZFMK</named-content>-HYM-00040278 • 1 ♀; Kakamega Forest, Kenya; <named-content xmlns:xlink="http://www.w3.org/1999/xlink" content-type="dwc:verbatimCoordinates" xlink:type="simple"><named-content content-type="geo-json" specific-use="{&#34;type&#34;:&#34;Point&#34;,&#34;coordinates&#34;:[34.848028,0.450250]}" id="NCID0EUODI" xlink:type="simple">00°27'0.9N, 34°50'52.9E</named-content></named-content>; 1649 m a.s.l.; 10 Jul. 2007; Hita-Garcia, F. leg.; Winkler extraction; Transect 8; <named-content xmlns:xlink="http://www.w3.org/1999/xlink" content-type="dwc:institutional_code" xlink:type="simple">ZFMK</named-content>-HYM-00040281 • 3 ♀; Kakamega Forest, Kenya; <named-content xmlns:xlink="http://www.w3.org/1999/xlink" content-type="dwc:verbatimCoordinates" xlink:type="simple"><named-content content-type="geo-json" specific-use="{&#34;type&#34;:&#34;Point&#34;,&#34;coordinates&#34;:[34.867389,0.352194]}" id="NCID0EBPDI" xlink:type="simple">00°21'7.9N, 34°52'2.6E</named-content></named-content>; 1597 m a.s.l.; 02 Jul. 2007; Hita-Garcia, F. leg.; Winkler extraction; Transect 7; <named-content xmlns:xlink="http://www.w3.org/1999/xlink" content-type="dwc:institutional_code" xlink:type="simple">ZFMK</named-content>-HYM-00040282, <named-content xmlns:xlink="http://www.w3.org/1999/xlink" content-type="dwc:institutional_code" xlink:type="simple">ZFMK</named-content>-HYM-00040299, <named-content xmlns:xlink="http://www.w3.org/1999/xlink" content-type="dwc:institutional_code" xlink:type="simple">ZFMK</named-content>-HYM-00040300 • 1 ♀; Kakamega Forest, Kenya; <named-content xmlns:xlink="http://www.w3.org/1999/xlink" content-type="dwc:verbatimCoordinates" xlink:type="simple"><named-content content-type="geo-json" specific-use="{&#34;type&#34;:&#34;Point&#34;,&#34;coordinates&#34;:[34.868139,0.247861]}" id="NCID0EYPDI" xlink:type="simple">00°14'52.3N, 34°52'5.3E</named-content></named-content>; 1607 m a.s.l.; 21 Aug. 2007; Hita-Garcia, F. leg.; Winkler extraction; Transect 18; <named-content xmlns:xlink="http://www.w3.org/1999/xlink" content-type="dwc:institutional_code" xlink:type="simple">ZFMK</named-content>-HYM-00040283 • 1 ♀; Kakamega Forest, Kenya; <named-content xmlns:xlink="http://www.w3.org/1999/xlink" content-type="dwc:verbatimCoordinates" xlink:type="simple"><named-content content-type="geo-json" specific-use="{&#34;type&#34;:&#34;Point&#34;,&#34;coordinates&#34;:[34.867444,0.329361]}" id="NCID0EFQDI" xlink:type="simple">00°19'45.7N, 34°52'2.8E</named-content></named-content>; 1573 m a.s.l.; 07 Aug. 2007; Hita-Garcia, F. leg.; Winkler extraction; Transect 21; <named-content xmlns:xlink="http://www.w3.org/1999/xlink" content-type="dwc:institutional_code" xlink:type="simple">ZFMK</named-content>-HYM-00040284 • 4 ♀; Kakamega Forest, Kenya; <named-content xmlns:xlink="http://www.w3.org/1999/xlink" content-type="dwc:verbatimCoordinates" xlink:type="simple"><named-content content-type="geo-json" specific-use="{&#34;type&#34;:&#34;Point&#34;,&#34;coordinates&#34;:[34.867389,0.352194]}" id="NCID0ESQDI" xlink:type="simple">00°21'7.9N, 34°52'2.6E</named-content></named-content>; 1597 m a.s.l.; 09 Jul. 2007; Hita-Garcia, F. leg.; Winkler extraction; Transect 7; <named-content xmlns:xlink="http://www.w3.org/1999/xlink" content-type="dwc:institutional_code" xlink:type="simple">ZFMK</named-content>-HYM-00040285 to <named-content xmlns:xlink="http://www.w3.org/1999/xlink" content-type="dwc:institutional_code" xlink:type="simple">ZFMK</named-content>-HYM-00040288 • 10 ♀; Kakamega Forest, Kenya; <named-content xmlns:xlink="http://www.w3.org/1999/xlink" content-type="dwc:verbatimCoordinates" xlink:type="simple"><named-content content-type="geo-json" specific-use="{&#34;type&#34;:&#34;Point&#34;,&#34;coordinates&#34;:[34.861417,0.351222]}" id="NCID0EERDI" xlink:type="simple">00°21'4.4N, 34°51'41.1E</named-content></named-content>; 1602 m a.s.l.; 07 Jun. 2007; Hita-Garcia, F. leg.; Winkler extraction; Transect 2; <named-content xmlns:xlink="http://www.w3.org/1999/xlink" content-type="dwc:institutional_code" xlink:type="simple">ZFMK</named-content>-HYM-00040289 to <named-content xmlns:xlink="http://www.w3.org/1999/xlink" content-type="dwc:institutional_code" xlink:type="simple">ZFMK</named-content>-HYM-00040298 • 2 ♀; Kakamega Forest, Kenya; <named-content xmlns:xlink="http://www.w3.org/1999/xlink" content-type="dwc:verbatimCoordinates" xlink:type="simple"><named-content content-type="geo-json" specific-use="{&#34;type&#34;:&#34;Point&#34;,&#34;coordinates&#34;:[34.864667,0.239028]}" id="NCID0EWRDI" xlink:type="simple">00°14'20.5N, 34°51'52.8E</named-content></named-content>; 1634 m a.s.l.; 10 Aug. 2007; Hita-Garcia, F. leg.; Winkler extraction; Transect 17; <named-content xmlns:xlink="http://www.w3.org/1999/xlink" content-type="dwc:institutional_code" xlink:type="simple">ZFMK</named-content>-HYM-00040305, <named-content xmlns:xlink="http://www.w3.org/1999/xlink" content-type="dwc:institutional_code" xlink:type="simple">ZFMK</named-content>-HYM-00040306 • 1 ♀; Kakamega Forest, Kenya; <named-content xmlns:xlink="http://www.w3.org/1999/xlink" content-type="dwc:verbatimCoordinates" xlink:type="simple"><named-content content-type="geo-json" specific-use="{&#34;type&#34;:&#34;Point&#34;,&#34;coordinates&#34;:[34.828000,0.379167]}" id="NCID0EISDI" xlink:type="simple">00°22'45N, 34°49'40.8E</named-content></named-content>; 1618 m a.s.l.; 11 Sep. 2007; Hita-Garcia, F. leg.; Winkler extraction; Transect 27; <named-content xmlns:xlink="http://www.w3.org/1999/xlink" content-type="dwc:institutional_code" xlink:type="simple">ZFMK</named-content>-HYM-00040307 • 1 ♀; Kakamega Forest, Kenya; <named-content xmlns:xlink="http://www.w3.org/1999/xlink" content-type="dwc:verbatimCoordinates" xlink:type="simple"><named-content content-type="geo-json" specific-use="{&#34;type&#34;:&#34;Point&#34;,&#34;coordinates&#34;:[34.870722,0.326667]}" id="NCID0EVSDI" xlink:type="simple">00°19'36N, 34°52'14.6E</named-content></named-content>; 1570 m a.s.l.; 21 Jun. 2007; Hita-Garcia, F. leg.; Winkler extraction; Transect 6; <named-content xmlns:xlink="http://www.w3.org/1999/xlink" content-type="dwc:institutional_code" xlink:type="simple">ZFMK</named-content>-HYM-00040308 • 15 ♀; Kakamega Forest, Kenya; <named-content xmlns:xlink="http://www.w3.org/1999/xlink" content-type="dwc:verbatimCoordinates" xlink:type="simple"><named-content content-type="geo-json" specific-use="{&#34;type&#34;:&#34;Point&#34;,&#34;coordinates&#34;:[34.871139,0.330528]}" id="NCID0ECTDI" xlink:type="simple">00°19'49.9N, 34°52'16.1E</named-content></named-content>; 1580 m a.s.l.; 07 Aug. 2007; Hita-Garcia, F. leg.; Winkler extraction; Transect 15; <named-content xmlns:xlink="http://www.w3.org/1999/xlink" content-type="dwc:institutional_code" xlink:type="simple">ZFMK</named-content>-HYM-00040310 to <named-content xmlns:xlink="http://www.w3.org/1999/xlink" content-type="dwc:institutional_code" xlink:type="simple">ZFMK</named-content>-HYM-00040324 • 14 ♀; Kakamega Forest, Kenya; <named-content xmlns:xlink="http://www.w3.org/1999/xlink" content-type="dwc:verbatimCoordinates" xlink:type="simple"><named-content content-type="geo-json" specific-use="{&#34;type&#34;:&#34;Point&#34;,&#34;coordinates&#34;:[34.871139,0.330528]}" id="NCID0EUTDI" xlink:type="simple">00°19'49.9N, 34°52'16.1E</named-content></named-content>; 1580 m a.s.l.; 01 Aug. 2007; Hita-Garcia, F. leg.; Winkler extraction; Transect 15; <named-content xmlns:xlink="http://www.w3.org/1999/xlink" content-type="dwc:institutional_code" xlink:type="simple">ZFMK</named-content>-HYM-00040325 to <named-content xmlns:xlink="http://www.w3.org/1999/xlink" content-type="dwc:institutional_code" xlink:type="simple">ZFMK</named-content>-HYM-00040338.</p><p><bold>Female</bold> (specimens used for morphometric measurements: <named-content xmlns:xlink="http://www.w3.org/1999/xlink" content-type="dwc:institutional_code" xlink:type="simple">ZFMK</named-content>-HYM-00037253 to <named-content xmlns:xlink="http://www.w3.org/1999/xlink" content-type="dwc:institutional_code" xlink:type="simple">ZFMK</named-content>-HYM-00037256, <named-content xmlns:xlink="http://www.w3.org/1999/xlink" content-type="dwc:institutional_code" xlink:type="simple">ZFMK</named-content>-HYM-00040257).</p></tp:treatment-sec><tp:treatment-sec sec-type="diagnosis" id="SECID0EWUDI"><title>Diagnosis.</title><p>Body yellowish brown to brown (Fig. <xref ref-type="fig" rid="F10">10</xref>); lateral area of mesoscutum almost completely black, small area laterally yellowish brown (Fig. <xref ref-type="fig" rid="F10">10C</xref>); mesoscutellum black (Fig. <xref ref-type="fig" rid="F10">10C</xref>); gt1 with a pair of large bristles dorso-anteriorly (Fig. <xref ref-type="fig" rid="F10">10A and C</xref>).</p><fig id="F10" position="float" orientation="portrait"><object-id xmlns:xlink="http://www.w3.org/1999/xlink" content-type="doi" xlink:type="simple">10.3897/zookeys.1067.72395.figure10</object-id><object-id xmlns:xlink="http://www.w3.org/1999/xlink" content-type="arpha" xlink:type="simple">573FA866-8F86-5D10-8904-BCBDCBEB8340</object-id><label>Figure 10.</label><caption><p>Holotype of <italic><tp:taxon-name><tp:taxon-name-part taxon-name-part-type="genus" reg="Dipara">Dipara</tp:taxon-name-part><tp:taxon-name-part taxon-name-part-type="species" reg="nigroscutellata">nigroscutellata</tp:taxon-name-part></tp:taxon-name></italic> sp. nov. <bold>A</bold> habitus in lateral view <bold>B</bold> face in frontal view <bold>C</bold> body in dorsal view; red arrow: yellowish brown area on lateral area of mesoscutum; blue arrows: bristles on gt1. Scale bar: 100 µm.</p></caption><graphic xmlns:xlink="http://www.w3.org/1999/xlink" xlink:href="zookeys-1067-101-g010.jpg" position="float" orientation="portrait" xlink:type="simple" id="oo_604730.jpg"><uri content-type="original_file" xlink:type="simple">https://binary.pensoft.net/fig/604730</uri></graphic></fig></tp:treatment-sec><tp:treatment-sec sec-type="description" id="SECID0EKWDI"><title>Description.</title><p><bold><italic>Size</italic>:</bold> small sized, body length 1653–2015 (1815) µm.</p><p><bold><italic>Coloration</italic>:</bold> body yellowish brown to brown (Fig. <xref ref-type="fig" rid="F10">10</xref>); face yellowish brown and vertex brown (Fig. <xref ref-type="fig" rid="F10">10B</xref>); scape, pedicel and f1 yellowish brown, f2–7 brown, clava pale yellowish brown (Fig. <xref ref-type="fig" rid="F10">10A</xref>); lateral area of mesoscutum almost completely black, small area laterally yellowish brown (Fig. <xref ref-type="fig" rid="F10">10C</xref>); axillae white (Fig. <xref ref-type="fig" rid="F10">10C</xref>); fore leg with coxa white and rest yellowish brown (Fig. <xref ref-type="fig" rid="F10">10A</xref>); mid leg with proximal 1/3 of femur white, distal 1/2 of tibia brown, rest yellowish brown (Fig. <xref ref-type="fig" rid="F10">10A</xref>); hind leg with coxa, proximal 1/2 of femur and proximal 1/2 of tibia white, rest yellowish brown (Fig. <xref ref-type="fig" rid="F10">10A</xref>); color gradient on gaster, from brown (gt1) to yellowish brown (gt7) (Fig. <xref ref-type="fig" rid="F10">10C</xref>); posterior 1/2 of gt7 and tip of ovipositor sheath dark brown, rest of gt7 yellowish brown (Fig. <xref ref-type="fig" rid="F10">10A</xref>).</p><p><bold><italic>Head</italic>:</bold> head round, 1.19–1.26× (1.21) wider than high (Fig. <xref ref-type="fig" rid="F10">10B</xref>); upper and lower face reticulate, lower face sparsely setose (Fig. <xref ref-type="fig" rid="F10">10B</xref>); vertex and interantennal area smooth (Fig. <xref ref-type="fig" rid="F10">10B</xref>); antennal scrobe strigate-reticulate (Fig. <xref ref-type="fig" rid="F10">10B</xref>); insertion point of antenna same level as ventral margin of eye (Fig. <xref ref-type="fig" rid="F10">10B</xref>); antennae close, toruli separated by 1.03–1.19× (1.04) torulus diameter (Fig. <xref ref-type="fig" rid="F10">10B</xref>); antennal formula: 11173 (Fig. <xref ref-type="fig" rid="F10">10A</xref>); funicle segments ca. as long as wide (Fig. <xref ref-type="fig" rid="F10">10A</xref>); malar space 0.37–0.40× (0.40) eye height (Fig. <xref ref-type="fig" rid="F10">10A</xref>); POL 0.60–0.94× (0.60) OOL (Fig. <xref ref-type="fig" rid="F10">10C</xref>).</p><p><bold><italic>Mesosoma</italic>:</bold> pronotum large and elongated, 1.48–1.65× (1.48) as wide as long, strigate, with two or three pairs of setae laterally close to the posterior edge (Fig. <xref ref-type="fig" rid="F10">10C</xref>); mesosoma slender, head breadth 1.64–1.71× (1.65) mesoscutum breadth (Fig. <xref ref-type="fig" rid="F10">10C</xref>); notauli converging ca. at 1/2 the length of mesoscutum (Fig. <xref ref-type="fig" rid="F10">10C</xref>); median area of mesoscutum strigate-reticulate, black spots on lateral area mostly smooth except for lateral edges carinate-reticulate, lateral area laterally reticulate (Fig. <xref ref-type="fig" rid="F10">10C</xref>); mesoscutum with two pairs of bristles: one pair on median area, reaching posterior edge of mesoscutum, one pair laterally on lateral area anterior of wing base (Fig. <xref ref-type="fig" rid="F10">10C</xref>); axillae mostly smooth with some confused ridges (Fig. <xref ref-type="fig" rid="F10">10C</xref>); mesoscutellum and black spots on lateral area slightly raised (Fig. <xref ref-type="fig" rid="F10">10A</xref>); mesoscutellum reticulate-rugulose with two pairs of bristles: one pair medially and one small pair posterio-laterally (Fig. <xref ref-type="fig" rid="F10">10C</xref>); brachypterous, fore wing very small, reaching propodeum, with a large black bristle at the tip (Fig. <xref ref-type="fig" rid="F10">10A</xref>); propodeum completely smooth (Fig. <xref ref-type="fig" rid="F10">10C</xref>); nucha smooth with a few longitudinal carinae (Fig. <xref ref-type="fig" rid="F10">10C</xref>).</p><p><bold><italic>Metasoma</italic>:</bold> petiole short, 0.98–1.16× (1.06) as long as wide, costate-rugose, with lateral pair of large white setae visible in dorsal view (Fig. <xref ref-type="fig" rid="F10">10C</xref>); gt1 with a pair of large bristles dorso-anteriorly (Fig. <xref ref-type="fig" rid="F10">10A and C</xref>); gaster medium, 1.53–1.75× (1.59) longer than mesosoma in dorsal view (Fig. <xref ref-type="fig" rid="F10">10C</xref>); gt1 covering ~ 1/3 of gaster, gts smaller from gt2 to gt6 (Fig. <xref ref-type="fig" rid="F10">10C</xref>); gt7 and ovipositor sheath sparsely setose (Fig. <xref ref-type="fig" rid="F10">10A</xref>).</p></tp:treatment-sec><tp:treatment-sec sec-type="variation" id="SECID0EB3DI"><title>Variation.</title><p>The bristles on the gt1 and the tip of the forewing can sometimes be missing. In this case the pit where the bristles are supposed to be is still visible.</p></tp:treatment-sec><tp:treatment-sec sec-type="remarks" id="SECID0EG3DI"><title>Remarks.</title><p><italic><tp:taxon-name><tp:taxon-name-part taxon-name-part-type="genus" reg="Dipara">Dipara</tp:taxon-name-part><tp:taxon-name-part taxon-name-part-type="species" reg="nigroscutellata">nigroscutellata</tp:taxon-name-part></tp:taxon-name></italic> is similar to <italic><tp:taxon-name><tp:taxon-name-part taxon-name-part-type="genus" reg="Dipara">D.</tp:taxon-name-part><tp:taxon-name-part taxon-name-part-type="species" reg="andreabalzerae">andreabalzerae</tp:taxon-name-part></tp:taxon-name></italic>, <italic><tp:taxon-name><tp:taxon-name-part taxon-name-part-type="genus" reg="Dipara">D.</tp:taxon-name-part><tp:taxon-name-part taxon-name-part-type="species" reg="albomaculata">albomaculata</tp:taxon-name-part></tp:taxon-name></italic>, <italic><tp:taxon-name><tp:taxon-name-part taxon-name-part-type="genus" reg="Dipara">D.</tp:taxon-name-part><tp:taxon-name-part taxon-name-part-type="species" reg="fastigata">fastigata</tp:taxon-name-part></tp:taxon-name></italic>, and <italic><tp:taxon-name><tp:taxon-name-part taxon-name-part-type="genus" reg="Dipara">D.</tp:taxon-name-part><tp:taxon-name-part taxon-name-part-type="species" reg="saetosa">saetosa</tp:taxon-name-part></tp:taxon-name></italic> in having a black mesoscutellum while the general body coloration is not black. <italic><tp:taxon-name><tp:taxon-name-part taxon-name-part-type="genus" reg="Dipara">Dipara</tp:taxon-name-part><tp:taxon-name-part taxon-name-part-type="species" reg="nigroscutellata">nigroscutellata</tp:taxon-name-part></tp:taxon-name></italic> differs from <italic><tp:taxon-name><tp:taxon-name-part taxon-name-part-type="genus" reg="Dipara">D.</tp:taxon-name-part><tp:taxon-name-part taxon-name-part-type="species" reg="andreabalzerae">andreabalzerae</tp:taxon-name-part></tp:taxon-name></italic> and <italic><tp:taxon-name><tp:taxon-name-part taxon-name-part-type="genus" reg="Dipara">D.</tp:taxon-name-part><tp:taxon-name-part taxon-name-part-type="species" reg="fastigata">fastigata</tp:taxon-name-part></tp:taxon-name></italic> in having a pair of large bristles dorso-anteriorly on the gt1. It differs from <italic><tp:taxon-name><tp:taxon-name-part taxon-name-part-type="genus" reg="Dipara">D.</tp:taxon-name-part><tp:taxon-name-part taxon-name-part-type="species" reg="albomaculata">albomaculata</tp:taxon-name-part></tp:taxon-name></italic> and <italic><tp:taxon-name><tp:taxon-name-part taxon-name-part-type="genus" reg="Dipara">D.</tp:taxon-name-part><tp:taxon-name-part taxon-name-part-type="species" reg="saetosa">saetosa</tp:taxon-name-part></tp:taxon-name></italic> in the general body coloration, which is much brighter in <italic><tp:taxon-name><tp:taxon-name-part taxon-name-part-type="genus" reg="Dipara">D.</tp:taxon-name-part><tp:taxon-name-part taxon-name-part-type="species" reg="nigroscutellata">nigroscutellata</tp:taxon-name-part></tp:taxon-name></italic> and in the coloration of the lateral area of the mesoscutum. In <italic><tp:taxon-name><tp:taxon-name-part taxon-name-part-type="genus" reg="Dipara">D.</tp:taxon-name-part><tp:taxon-name-part taxon-name-part-type="species" reg="nigroscutellata">nigroscutellata</tp:taxon-name-part></tp:taxon-name></italic> the lateral area is laterally yellowish brown and in <italic><tp:taxon-name><tp:taxon-name-part taxon-name-part-type="genus" reg="Dipara">D.</tp:taxon-name-part><tp:taxon-name-part taxon-name-part-type="species" reg="albomaculata">albomaculata</tp:taxon-name-part></tp:taxon-name></italic> and <italic><tp:taxon-name><tp:taxon-name-part taxon-name-part-type="genus" reg="Dipara">D.</tp:taxon-name-part><tp:taxon-name-part taxon-name-part-type="species" reg="saetosa">saetosa</tp:taxon-name-part></tp:taxon-name></italic> the lateral area is completely black.</p><p><italic><tp:taxon-name><tp:taxon-name-part taxon-name-part-type="genus" reg="Dipara">Dipara</tp:taxon-name-part><tp:taxon-name-part taxon-name-part-type="species" reg="nigroscutellata">nigroscutellata</tp:taxon-name-part></tp:taxon-name></italic> is similar to <italic><tp:taxon-name><tp:taxon-name-part taxon-name-part-type="genus" reg="Dipara">D.</tp:taxon-name-part><tp:taxon-name-part taxon-name-part-type="species" reg="straminea">straminea</tp:taxon-name-part></tp:taxon-name></italic> in sharing the bristles on the gt1 and in propodeum sculpture. It differs from <italic><tp:taxon-name><tp:taxon-name-part taxon-name-part-type="genus" reg="Dipara">D.</tp:taxon-name-part><tp:taxon-name-part taxon-name-part-type="species" reg="straminea">straminea</tp:taxon-name-part></tp:taxon-name></italic> in having a black mesoscutellum.</p></tp:treatment-sec><tp:treatment-sec sec-type="Male" id="SECID0EKCAK"><title>Male.</title><p>Unknown.</p></tp:treatment-sec><tp:treatment-sec sec-type="etymology" id="SECID0EPCAK"><title>Etymology.</title><p>Named after the black mesoscutellum.</p></tp:treatment-sec><tp:treatment-sec sec-type="biology" id="SECID0EUCAK"><title>Biology.</title><p><bold><italic>Habitat</italic>:</bold> Leaf litter.</p><p><bold><italic>Host</italic>:</bold> Unknown.</p></tp:treatment-sec><tp:treatment-sec sec-type="distribution" id="SECID0EGDAK"><title>Distribution.</title><p>Kenya.</p></tp:treatment-sec></tp:taxon-treatment>
