# Supplementary material for: Twelve new species of Dipara Walker, 1833 (Hymenoptera, Chalcidoidea, Pteromalidae, Diparinae) from Kenya, with a key to the Afrotropical species
Source: Zookeys. 2021 Oct 29;1067:101–57. doi: 10.3897/zookeys.1067.72395 (PMC8571251; doi:10.3897/zookeys.1067.72395)
Supplement: XML Treatment for Dipara nyani [file zookeys.1067.72395-treatment8.xml]

<!DOCTYPE tp:taxon-treatment
  PUBLIC "-//TaxonX//DTD Taxonomic Treatment Publishing DTD v0 20100105//EN" "tax-treatment-NSO.dtd">
<tp:taxon-treatment xmlns:tp="http://www.plazi.org/taxpub"><tp:treatment-meta><kwd-group><label>Taxon classification</label><kwd><named-content xmlns:xlink="http://www.w3.org/1999/xlink" content-type="kingdom">Animalia</named-content></kwd><kwd><named-content xmlns:xlink="http://www.w3.org/1999/xlink" content-type="order">Hymenoptera</named-content></kwd><kwd><named-content xmlns:xlink="http://www.w3.org/1999/xlink" content-type="family">Pteromalidae</named-content></kwd></kwd-group><mixed-citation publication-type="journal"><person-group><name><surname>Braun</surname><given-names>Christoph</given-names></name><name><surname>Peters</surname><given-names>Ralph S.</given-names></name></person-group><article-title>Twelve new species of <italic><tp:taxon-name><tp:taxon-name-part taxon-name-part-type="genus" reg="Dipara">Dipara</tp:taxon-name-part></tp:taxon-name></italic> Walker, 1833 (<tp:taxon-name><tp:taxon-name-part taxon-name-part-type="order">Hymenoptera</tp:taxon-name-part></tp:taxon-name>, <tp:taxon-name><tp:taxon-name-part taxon-name-part-type="superfamily">Chalcidoidea</tp:taxon-name-part></tp:taxon-name>, <tp:taxon-name><tp:taxon-name-part taxon-name-part-type="family">Pteromalidae</tp:taxon-name-part></tp:taxon-name>, <tp:taxon-name><tp:taxon-name-part taxon-name-part-type="subfamily">Diparinae</tp:taxon-name-part></tp:taxon-name>) from Kenya, with a key to the Afrotropical species</article-title><source>Zookeys</source><day>29</day><month>10</month><year>2021</year><volume>1067</volume><fpage>101</fpage><lpage>157</lpage><pub-id pub-id-type="doi">10.3897/zookeys.1067.72395</pub-id></mixed-citation></tp:treatment-meta><tp:nomenclature><tp:taxon-name>
              <object-id xmlns:xlink="http://www.w3.org/1999/xlink" content-type="arpha" xlink:type="simple">44D60DB9-2F0F-55C4-AAE6-2B812ABC5ADE</object-id>
              <tp:taxon-name-part taxon-name-part-type="genus" reg="Dipara">Dipara</tp:taxon-name-part>
              <tp:taxon-name-part taxon-name-part-type="species" reg="nyani">nyani</tp:taxon-name-part>
              <object-id xmlns:xlink="http://www.w3.org/1999/xlink" content-type="zoobank" xlink:type="simple">http://zoobank.org/3290D412-E90C-4638-872F-F6CD6D8290CA</object-id>
            </tp:taxon-name><tp:taxon-status xmlns:xlink="http://www.w3.org/1999/xlink" xlink:type="simple">sp. nov.</tp:taxon-status><xref ref-type="fig" rid="F11">Fig. 11A–C</xref></tp:nomenclature><tp:treatment-sec sec-type="material" id="SECID0EXEAK"><title>Material examined.</title><p><bold><italic>Holotype</italic></bold> Kenya • 1 ♀; Kakamega Forest, Kenya; <named-content xmlns:xlink="http://www.w3.org/1999/xlink" content-type="dwc:verbatimCoordinates" xlink:type="simple"><named-content content-type="geo-json" specific-use="{&#34;type&#34;:&#34;Point&#34;,&#34;coordinates&#34;:[34.867444,0.329361]}" id="NCID0EFFAK" xlink:type="simple">00°19'45.7N, 34°52'2.8E</named-content></named-content>; 1573 m a.s.l.; 17 Aug. 2007; Hita-Garcia, F. leg.; Winkler extraction; Transect 21; <named-content xmlns:xlink="http://www.w3.org/1999/xlink" content-type="dwc:institutional_code" xlink:type="simple">ZFMK</named-content>-HYM-00037248. <bold><italic>Paratypes</italic></bold> Kenya • 1 ♀; Kakamega Forest, Kenya; <named-content xmlns:xlink="http://www.w3.org/1999/xlink" content-type="dwc:verbatimCoordinates" xlink:type="simple"><named-content content-type="geo-json" specific-use="{&#34;type&#34;:&#34;Point&#34;,&#34;coordinates&#34;:[34.862472,0.355861]}" id="NCID0EVFAK" xlink:type="simple">00°21'21.1N, 34°51'44.9E</named-content></named-content>; 1632 m a.s.l.; 01 Aug. 2007; Hita-Garcia, F. leg.; Winkler extraction; Transect 16; <named-content xmlns:xlink="http://www.w3.org/1999/xlink" content-type="dwc:institutional_code" xlink:type="simple">ZFMK</named-content>-HYM-00037249 • 1 ♀; Kakamega Forest, Kenya; <named-content xmlns:xlink="http://www.w3.org/1999/xlink" content-type="dwc:verbatimCoordinates" xlink:type="simple"><named-content content-type="geo-json" specific-use="{&#34;type&#34;:&#34;Point&#34;,&#34;coordinates&#34;:[34.867444,0.329361]}" id="NCID0ECGAK" xlink:type="simple">00°19'45.7N, 34°52'2.8E</named-content></named-content>; 1573 m a.s.l.; 24 Aug. 2007; Hita-Garcia, F. leg.; Winkler extraction; Transect 21; NHMUK013457234 • 1 ♀; Kakamega Forest, Kenya; <named-content xmlns:xlink="http://www.w3.org/1999/xlink" content-type="dwc:verbatimCoordinates" xlink:type="simple"><named-content content-type="geo-json" specific-use="{&#34;type&#34;:&#34;Point&#34;,&#34;coordinates&#34;:[34.867444,0.329361]}" id="NCID0EKGAK" xlink:type="simple">00°19'45.7N, 34°52'2.8E</named-content></named-content>; 1573 m a.s.l.; 17 Aug. 2007; Hita-Garcia, F. leg.; Winkler extraction; Transect 21; <named-content xmlns:xlink="http://www.w3.org/1999/xlink" content-type="dwc:institutional_code" xlink:type="simple">NMK</named-content>: <named-content xmlns:xlink="http://www.w3.org/1999/xlink" content-type="dwc:institutional_code" xlink:type="simple">ZFMK</named-content>-HYM-00037251 • 1 ♀; Kakamega Forest, Kenya; <named-content xmlns:xlink="http://www.w3.org/1999/xlink" content-type="dwc:verbatimCoordinates" xlink:type="simple"><named-content content-type="geo-json" specific-use="{&#34;type&#34;:&#34;Point&#34;,&#34;coordinates&#34;:[34.890194,0.220972]}" id="NCID0E3GAK" xlink:type="simple">00°13'15.5N, 34°53'24.7E</named-content></named-content>; 1597 m a.s.l.; 23 Aug. 2007; Hita-Garcia, F. leg.; Winkler extraction; Transect 22; <named-content xmlns:xlink="http://www.w3.org/1999/xlink" content-type="dwc:institutional_code" xlink:type="simple">ZFMK</named-content>-HYM-00037252.</p></tp:treatment-sec><tp:treatment-sec sec-type="diagnosis" id="SECID0EGHAK"><title>Diagnosis.</title><p><bold>Female.</bold> Body bright yellowish brown (Fig. <xref ref-type="fig" rid="F11">11A</xref>); face with two transverse stripes of dark brown coloration just at the level of toruli and at the level of the ventral margin of the eye, interrupted in interantennal area and supraclypeal area enclosing a stripe of pale white coloration (Fig. <xref ref-type="fig" rid="F11">11B</xref>); legs yellowish brown except for metacoxa white (Fig. <xref ref-type="fig" rid="F11">11A</xref>); macropterous, fore wing reaching gt7 (Fig. <xref ref-type="fig" rid="F11">11A</xref>); mesoscutellum large, mesosoma length 3.43–3.83× (3.43) mesoscutellum length (Fig. <xref ref-type="fig" rid="F11">11C</xref>); petiole medium to long, 1.78–2.05× (2.02) (specimens used for measurement: <named-content xmlns:xlink="http://www.w3.org/1999/xlink" content-type="dwc:institutional_code" xlink:type="simple">ZFMK</named-content>-HYM-00037248, <named-content xmlns:xlink="http://www.w3.org/1999/xlink" content-type="dwc:institutional_code" xlink:type="simple">ZFMK</named-content>-HYM-00037249, <named-content xmlns:xlink="http://www.w3.org/1999/xlink" content-type="dwc:institutional_code" xlink:type="simple">ZFMK</named-content>-HYM-00037252, NHMUK013457234) as long as wide in dorsal view.</p><fig id="F11" position="float" orientation="portrait"><object-id xmlns:xlink="http://www.w3.org/1999/xlink" content-type="doi" xlink:type="simple">10.3897/zookeys.1067.72395.figure11</object-id><object-id xmlns:xlink="http://www.w3.org/1999/xlink" content-type="arpha" xlink:type="simple">53435A2C-C77A-5326-88A9-D1E2129152C7</object-id><label>Figure 11.</label><caption><p>Holotype of <italic><tp:taxon-name><tp:taxon-name-part taxon-name-part-type="genus" reg="Dipara">Dipara</tp:taxon-name-part><tp:taxon-name-part taxon-name-part-type="species" reg="nyani">nyani</tp:taxon-name-part></tp:taxon-name></italic> sp. nov. <bold>A</bold> habitus in lateral view <bold>B</bold> face in frontal view <bold>C</bold> body in dorsal view. Scale bar: 100 µm.</p></caption><graphic xmlns:xlink="http://www.w3.org/1999/xlink" xlink:href="zookeys-1067-101-g011.jpg" position="float" orientation="portrait" xlink:type="simple" id="oo_604731.jpg"><uri content-type="original_file" xlink:type="simple">https://binary.pensoft.net/fig/604731</uri></graphic></fig></tp:treatment-sec><tp:treatment-sec sec-type="description" id="SECID0EPJAK"><title>Description.</title><p><bold><italic>Size</italic>:</bold> small to medium sized, body length 1696–2064 (2037) µm (specimens used for measurement: <named-content xmlns:xlink="http://www.w3.org/1999/xlink" content-type="dwc:institutional_code" xlink:type="simple">ZFMK</named-content>-HYM-00037248, <named-content xmlns:xlink="http://www.w3.org/1999/xlink" content-type="dwc:institutional_code" xlink:type="simple">ZFMK</named-content>-HYM-00037249, <named-content xmlns:xlink="http://www.w3.org/1999/xlink" content-type="dwc:institutional_code" xlink:type="simple">ZFMK</named-content>-HYM-00037251, NHMUK013457234).</p><p><bold><italic>Coloration</italic>:</bold> body bright yellowish brown (Fig. <xref ref-type="fig" rid="F11">11A</xref>); scape ventrally yellowish white, dorsally brown, pedicel and f1–4 yellowish brown, f5–7 brown, clava pale yellowish white (Fig. <xref ref-type="fig" rid="F11">11A</xref>); face with two transverse stripes of dark brown coloration just at the level of toruli and at the level of the ventral margin of the eye, interrupted in interantennal area and supraclypeal area enclosing a stripe of pale white coloration (Fig. <xref ref-type="fig" rid="F11">11B</xref>); mesoscutum with pair of black spots medially on lateral area (Fig. <xref ref-type="fig" rid="F11">11C</xref>); two infuscate spots at the upper edge of the fore wing, one at 1/3 of the length and the other one in the middle (Fig. <xref ref-type="fig" rid="F11">11A</xref>); legs yellowish brown except for metacoxa white (Fig. <xref ref-type="fig" rid="F11">11A</xref>); gt6 and gt7 with brown spots around cerci (Fig. <xref ref-type="fig" rid="F11">11A</xref>); tip of ovipositor sheath brown (Fig. <xref ref-type="fig" rid="F11">11A</xref>).</p><p><bold><italic>Head</italic>:</bold> head round, 1.25–1.30× (1.30) wider than high (Fig. <xref ref-type="fig" rid="F11">11B</xref>); head except for lower face subreticulate (Fig. <xref ref-type="fig" rid="F11">11B</xref>); upper face laterally sparsely setose (Fig. <xref ref-type="fig" rid="F11">11B</xref>); lower face smooth and sparsely setose (Fig. <xref ref-type="fig" rid="F11">11B</xref>); distance of antennal insertion to eye short, 0.51–0.94× (0.94) torulus diameter (Fig. <xref ref-type="fig" rid="F11">11B</xref>); antennae close, toruli separated by 1.12–1.28× (1.28) torulus diameter (Fig. <xref ref-type="fig" rid="F11">11B</xref>); antennal formula: 11173 (Fig. <xref ref-type="fig" rid="F11">11A</xref>); shape of funicle segments changing: from f1 longer than wide to f7 ca. as long as wide (Fig. <xref ref-type="fig" rid="F11">11A</xref>); malar space 0.33–0.39× (0.33) eye height (Fig. <xref ref-type="fig" rid="F11">11A</xref>); POL 1.24–1.41× (1.38) OOL (Fig. <xref ref-type="fig" rid="F11">11C</xref>).</p><p><bold><italic>Mesosoma</italic>:</bold> pronotum short and slim, 3.84–5.79× (5.79) as wide as long, reticulate (Fig. <xref ref-type="fig" rid="F11">11C</xref>); mesosoma robust to of medium breadth, head breadth 1.16–1.33× (1.23) mesoscutum breadth (Fig. <xref ref-type="fig" rid="F11">11C</xref>); mesonotum completely reticulate (Fig. <xref ref-type="fig" rid="F11">11C</xref>); mesoscutum with two pairs of bristles: one pair on median area anterior of notauli, reaching posterior edge of mesoscutum, one pair laterally on lateral area anterior of wing base (Fig. <xref ref-type="fig" rid="F11">11C</xref>); notauli converging slightly anterior of posterior margin of mesoscutum (Fig. <xref ref-type="fig" rid="F11">11C</xref>); mesoscutellum with two pairs of bristles: one pair anterio-medially and one pair laterally on frenal line (Fig. <xref ref-type="fig" rid="F11">11C</xref>); macropterous, fore wing reaching gt7, with large bristles along submarginal vein and smaller bristles along marginal and postmarginal vein on edge, stigmal vein very short, stigma rounded, uncus short and pointed (Fig. <xref ref-type="fig" rid="F11">11A</xref>); propodeum medially smooth, laterally transversely carinate to carinate on nucha (Fig. <xref ref-type="fig" rid="F11">11C</xref>).</p><p><bold><italic>Metasoma</italic>:</bold> petiole medium to long, 1.78–2.05× (2.02) (specimens used for measurement: <named-content xmlns:xlink="http://www.w3.org/1999/xlink" content-type="dwc:institutional_code" xlink:type="simple">ZFMK</named-content>-HYM-00037248, <named-content xmlns:xlink="http://www.w3.org/1999/xlink" content-type="dwc:institutional_code" xlink:type="simple">ZFMK</named-content>-HYM-00037249, <named-content xmlns:xlink="http://www.w3.org/1999/xlink" content-type="dwc:institutional_code" xlink:type="simple">ZFMK</named-content>-HYM-00037252, NHMUK013457234) as long as wide in dorsal view, costate-rugose, with lateral pair of large white setae visible in dorsal view (Fig. <xref ref-type="fig" rid="F11">11C</xref>); gaster medium, 1.20–1.29× (1.25) longer than mesosoma in dorsal view (Fig. <xref ref-type="fig" rid="F11">11C</xref>); gt1 covering ~ 1/3 of gaster, gt2–4 ca. equal in size, gt5 and 6 much smaller (Fig. <xref ref-type="fig" rid="F11">11C</xref>); gt7 and ovipositor sheath sparsely setose (Fig. <xref ref-type="fig" rid="F11">11A</xref>).</p></tp:treatment-sec><tp:treatment-sec sec-type="remarks" id="SECID0EMPAK"><title>Remarks.</title><p><italic><tp:taxon-name><tp:taxon-name-part taxon-name-part-type="genus" reg="Dipara">Dipara</tp:taxon-name-part><tp:taxon-name-part taxon-name-part-type="species" reg="nyani">nyani</tp:taxon-name-part></tp:taxon-name></italic> is very similar to <italic><tp:taxon-name><tp:taxon-name-part taxon-name-part-type="genus" reg="Dipara">D.</tp:taxon-name-part><tp:taxon-name-part taxon-name-part-type="species" reg="kakamegensis">kakamegensis</tp:taxon-name-part></tp:taxon-name></italic>. It differs from it in the following characters: <italic><tp:taxon-name><tp:taxon-name-part taxon-name-part-type="genus" reg="Dipara">D.</tp:taxon-name-part><tp:taxon-name-part taxon-name-part-type="species" reg="nyani">nyani</tp:taxon-name-part></tp:taxon-name></italic> is macropterous and the mesoscutellum is larger relative to the mesosoma length, based on the results of the morphometric analysis (Fig. <xref ref-type="fig" rid="F3">3</xref>). The stripes across the face are similar in <italic><tp:taxon-name><tp:taxon-name-part taxon-name-part-type="genus" reg="Dipara">D.</tp:taxon-name-part><tp:taxon-name-part taxon-name-part-type="species" reg="maculata">maculata</tp:taxon-name-part></tp:taxon-name></italic>, <italic><tp:taxon-name><tp:taxon-name-part taxon-name-part-type="genus" reg="Dipara">D.</tp:taxon-name-part><tp:taxon-name-part taxon-name-part-type="species" reg="reticulata">reticulata</tp:taxon-name-part></tp:taxon-name></italic> and <italic><tp:taxon-name><tp:taxon-name-part taxon-name-part-type="genus" reg="Dipara">D.</tp:taxon-name-part><tp:taxon-name-part taxon-name-part-type="species" reg="rodneymulleni">rodneymulleni</tp:taxon-name-part></tp:taxon-name></italic>. <italic><tp:taxon-name><tp:taxon-name-part taxon-name-part-type="genus" reg="Dipara">Dipara</tp:taxon-name-part><tp:taxon-name-part taxon-name-part-type="species" reg="nyani">nyani</tp:taxon-name-part></tp:taxon-name></italic> differs from <italic><tp:taxon-name><tp:taxon-name-part taxon-name-part-type="genus" reg="Dipara">D.</tp:taxon-name-part><tp:taxon-name-part taxon-name-part-type="species" reg="maculata">maculata</tp:taxon-name-part></tp:taxon-name></italic> in having a yellowish brown mesocoxa and petiole. <italic><tp:taxon-name><tp:taxon-name-part taxon-name-part-type="genus" reg="Dipara">Dipara</tp:taxon-name-part><tp:taxon-name-part taxon-name-part-type="species" reg="nyani">nyani</tp:taxon-name-part></tp:taxon-name></italic> differs from <italic><tp:taxon-name><tp:taxon-name-part taxon-name-part-type="genus" reg="Dipara">D.</tp:taxon-name-part><tp:taxon-name-part taxon-name-part-type="species" reg="rodneymulleni">rodneymulleni</tp:taxon-name-part></tp:taxon-name></italic> in many characters: the body coloration, the length of the petiole and the body shape. <italic><tp:taxon-name><tp:taxon-name-part taxon-name-part-type="genus" reg="Dipara">Dipara</tp:taxon-name-part><tp:taxon-name-part taxon-name-part-type="species" reg="nyani">nyani</tp:taxon-name-part></tp:taxon-name></italic> differs from <italic><tp:taxon-name><tp:taxon-name-part taxon-name-part-type="genus" reg="Dipara">D.</tp:taxon-name-part><tp:taxon-name-part taxon-name-part-type="species" reg="reticulata">reticulata</tp:taxon-name-part></tp:taxon-name></italic> in having smooth gastral tergites while they are reticulated in <italic><tp:taxon-name><tp:taxon-name-part taxon-name-part-type="genus" reg="Dipara">D.</tp:taxon-name-part><tp:taxon-name-part taxon-name-part-type="species" reg="reticulata">reticulata</tp:taxon-name-part></tp:taxon-name></italic>.</p></tp:treatment-sec><tp:treatment-sec sec-type="Male" id="SECID0EFUAK"><title>Male.</title><p>Unknown.</p></tp:treatment-sec><tp:treatment-sec sec-type="etymology" id="SECID0EKUAK"><title>Etymology.</title><p>Named after the word for monkey in the national language of Kenya, Swahili, because of the dorsal black dots and the mesoscutellum which resemble the face of a monkey.</p></tp:treatment-sec><tp:treatment-sec sec-type="biology" id="SECID0EPUAK"><title>Biology.</title><p><bold><italic>Habitat</italic>:</bold> Leaf litter.</p><p><bold><italic>Host</italic>:</bold> Unknown.</p></tp:treatment-sec><tp:treatment-sec sec-type="distribution" id="SECID0EBVAK"><title>Distribution.</title><p>Kenya.</p></tp:treatment-sec><tp:treatment-sec><!--Section generated to contain objects referenced in tp:taxon-treatment.--><fig id="F3" position="float" orientation="portrait"><object-id xmlns:xlink="http://www.w3.org/1999/xlink" content-type="doi" xlink:type="simple">10.3897/zookeys.1067.72395.figure3</object-id><object-id xmlns:xlink="http://www.w3.org/1999/xlink" content-type="arpha" xlink:type="simple">98F7DD12-DFAD-5D58-A9F0-0E372A0C7846</object-id><label>Figure 3.</label><caption><p>Scatterplot of mss.l/sctl.l against clv.l/prn.l, the ratios which separate the two species the best (based on the LDA ratio extractor); <italic><tp:taxon-name><tp:taxon-name-part taxon-name-part-type="genus" reg="Dipara">D.</tp:taxon-name-part><tp:taxon-name-part taxon-name-part-type="species" reg="kakamegensis">kakamegensis</tp:taxon-name-part></tp:taxon-name></italic> sp. nov. (circles) and <italic><tp:taxon-name><tp:taxon-name-part taxon-name-part-type="genus" reg="Dipara">D.</tp:taxon-name-part><tp:taxon-name-part taxon-name-part-type="species" reg="nyani">nyani</tp:taxon-name-part></tp:taxon-name></italic> sp. nov. (triangles).</p></caption><graphic xmlns:xlink="http://www.w3.org/1999/xlink" xlink:href="zookeys-1067-101-g003.jpg" position="float" orientation="portrait" xlink:type="simple" id="oo_604723.jpg"><uri content-type="original_file" xlink:type="simple">https://binary.pensoft.net/fig/604723</uri></graphic></fig></tp:treatment-sec></tp:taxon-treatment>
