# Supplementary material for: Twelve new species of Dipara Walker, 1833 (Hymenoptera, Chalcidoidea, Pteromalidae, Diparinae) from Kenya, with a key to the Afrotropical species
Source: Zookeys. 2021 Oct 29;1067:101–57. doi: 10.3897/zookeys.1067.72395 (PMC8571251; doi:10.3897/zookeys.1067.72395)
Supplement: XML Treatment for Dipara reticulata [file zookeys.1067.72395-treatment9.xml]

<!DOCTYPE tp:taxon-treatment
  PUBLIC "-//TaxonX//DTD Taxonomic Treatment Publishing DTD v0 20100105//EN" "tax-treatment-NSO.dtd">
<tp:taxon-treatment xmlns:tp="http://www.plazi.org/taxpub"><tp:treatment-meta><kwd-group><label>Taxon classification</label><kwd><named-content xmlns:xlink="http://www.w3.org/1999/xlink" content-type="kingdom">Animalia</named-content></kwd><kwd><named-content xmlns:xlink="http://www.w3.org/1999/xlink" content-type="order">Hymenoptera</named-content></kwd><kwd><named-content xmlns:xlink="http://www.w3.org/1999/xlink" content-type="family">Pteromalidae</named-content></kwd></kwd-group><mixed-citation publication-type="journal"><person-group><name><surname>Braun</surname><given-names>Christoph</given-names></name><name><surname>Peters</surname><given-names>Ralph S.</given-names></name></person-group><article-title>Twelve new species of <italic><tp:taxon-name><tp:taxon-name-part taxon-name-part-type="genus" reg="Dipara">Dipara</tp:taxon-name-part></tp:taxon-name></italic> Walker, 1833 (<tp:taxon-name><tp:taxon-name-part taxon-name-part-type="order">Hymenoptera</tp:taxon-name-part></tp:taxon-name>, <tp:taxon-name><tp:taxon-name-part taxon-name-part-type="superfamily">Chalcidoidea</tp:taxon-name-part></tp:taxon-name>, <tp:taxon-name><tp:taxon-name-part taxon-name-part-type="family">Pteromalidae</tp:taxon-name-part></tp:taxon-name>, <tp:taxon-name><tp:taxon-name-part taxon-name-part-type="subfamily">Diparinae</tp:taxon-name-part></tp:taxon-name>) from Kenya, with a key to the Afrotropical species</article-title><source>Zookeys</source><day>29</day><month>10</month><year>2021</year><volume>1067</volume><fpage>101</fpage><lpage>157</lpage><pub-id pub-id-type="doi">10.3897/zookeys.1067.72395</pub-id></mixed-citation></tp:treatment-meta><tp:nomenclature><tp:taxon-name>
              <object-id xmlns:xlink="http://www.w3.org/1999/xlink" content-type="arpha" xlink:type="simple">9D533226-5296-5B9D-B228-5BE56D718974</object-id>
              <tp:taxon-name-part taxon-name-part-type="genus" reg="Dipara">Dipara</tp:taxon-name-part>
              <tp:taxon-name-part taxon-name-part-type="species" reg="reticulata">reticulata</tp:taxon-name-part>
              <object-id xmlns:xlink="http://www.w3.org/1999/xlink" content-type="zoobank" xlink:type="simple">http://zoobank.org/7ACD0DFB-0D61-437D-AA97-80FBF09E3540</object-id>
            </tp:taxon-name><tp:taxon-status xmlns:xlink="http://www.w3.org/1999/xlink" xlink:type="simple">sp. nov.</tp:taxon-status><xref ref-type="fig" rid="F12">Fig. 12A–C</xref></tp:nomenclature><tp:treatment-sec sec-type="material" id="SECID0ESWAK"><title>Material examined.</title><p><bold><italic>Holotype</italic></bold> Kenya • 1 ♀; Kakamega Forest, Kenya; <named-content xmlns:xlink="http://www.w3.org/1999/xlink" content-type="dwc:verbatimCoordinates" xlink:type="simple"><named-content content-type="geo-json" specific-use="{&#34;type&#34;:&#34;Point&#34;,&#34;coordinates&#34;:[34.869222,0.235028]}" id="NCID0EAXAK" xlink:type="simple">00°14'6.1N, 34°52'9.2E</named-content></named-content>; 1605 m a.s.l.; 28 Aug. 2007; Hita-Garcia, F. leg.; Winkler extraction; Transect 23; <named-content xmlns:xlink="http://www.w3.org/1999/xlink" content-type="dwc:institutional_code" xlink:type="simple">ZFMK</named-content>-HYM-00040373. <bold><italic>Paratypes</italic></bold> Kenya • 1 ♀; Kakamega Forest, Kenya; <named-content xmlns:xlink="http://www.w3.org/1999/xlink" content-type="dwc:verbatimCoordinates" xlink:type="simple"><named-content content-type="geo-json" specific-use="{&#34;type&#34;:&#34;Point&#34;,&#34;coordinates&#34;:[34.868139,0.247861]}" id="NCID0EQXAK" xlink:type="simple">00°14'52.3N, 34°52'5.3E</named-content></named-content>; 1607 m a.s.l.; 14 Aug. 2007; Hita-Garcia, F. leg.; Winkler extraction; Transect 18; <named-content xmlns:xlink="http://www.w3.org/1999/xlink" content-type="dwc:institutional_code" xlink:type="simple">ZFMK</named-content>-HYM-00040374 • 2 ♀; Kakamega Forest, Kenya; <named-content xmlns:xlink="http://www.w3.org/1999/xlink" content-type="dwc:verbatimCoordinates" xlink:type="simple"><named-content content-type="geo-json" specific-use="{&#34;type&#34;:&#34;Point&#34;,&#34;coordinates&#34;:[34.868139,0.247861]}" id="NCID0E4XAK" xlink:type="simple">00°14'52.3N, 34°52'5.3E</named-content></named-content>; 1607 m a.s.l.; 21 Aug. 2007; Hita-Garcia, F. leg.; Winkler extraction; Transect 18; NHMUK013457236; <named-content xmlns:xlink="http://www.w3.org/1999/xlink" content-type="dwc:institutional_code" xlink:type="simple">NMK</named-content>: <named-content xmlns:xlink="http://www.w3.org/1999/xlink" content-type="dwc:institutional_code" xlink:type="simple">ZFMK</named-content>-HYM-00040376.</p></tp:treatment-sec><tp:treatment-sec sec-type="diagnosis" id="SECID0EMYAK"><title>Diagnosis.</title><p><bold>Female.</bold> Gastral tergites reticulate (Fig. <xref ref-type="fig" rid="F12">12C</xref>).</p></tp:treatment-sec><tp:treatment-sec sec-type="description" id="SECID0EYYAK"><title>Description.</title><p><bold><italic>Size</italic>:</bold> medium sized, body length 2303–2927 (2303) µm.</p><p><bold><italic>Coloration</italic>:</bold> vertex and upper face brown to orangish brown, lower face yellowish brown (Fig. <xref ref-type="fig" rid="F12">12B</xref>); face with two transverse dark brown stripes just at the level of toruli and at the level of the ventral margin of the eye enclosing a stripe of white coloration, lower stripe darker than upper, upper stripe much fainter in interantennal area (Fig. <xref ref-type="fig" rid="F12">12C</xref>); scape, pedicel, first to fourth funicle segment (f1–f4) and clava yellowish brown (Fig. <xref ref-type="fig" rid="F12">12A</xref>); f5–f7 brown (Fig. <xref ref-type="fig" rid="F12">12A</xref>); pronotum and median area of mesoscutum brown to orangish brown (Fig. <xref ref-type="fig" rid="F12">12C</xref>); lateral area of mesoscutum and mesoscutellum yellowish brown (Fig. <xref ref-type="fig" rid="F12">12C</xref>); two black spots with metallic tint medially on lateral area of mesoscutum (Fig. <xref ref-type="fig" rid="F12">12C</xref>); procoxa, lower mesepisternum and anterior part of mesocoxa dark brown, rest of mesocoxa pale brown, metacoxa white with darker brown part anteriorly, rest of legs yellowish brown (Fig. <xref ref-type="fig" rid="F12">12A</xref>); mesosoma laterally, propodeum and petiole white (Fig. <xref ref-type="fig" rid="F12">12C</xref>); fore wing transparent with infuscation at tip (Fig. <xref ref-type="fig" rid="F12">12A</xref>); gaster yellowish brown (Fig. <xref ref-type="fig" rid="F12">12A</xref>); ovipositor sheath anteriorly white and posterior tip dark brown (Fig. <xref ref-type="fig" rid="F12">12A</xref>).</p><fig id="F12" position="float" orientation="portrait"><object-id xmlns:xlink="http://www.w3.org/1999/xlink" content-type="doi" xlink:type="simple">10.3897/zookeys.1067.72395.figure12</object-id><object-id xmlns:xlink="http://www.w3.org/1999/xlink" content-type="arpha" xlink:type="simple">E830522C-38E2-5AD9-B234-CB783C320420</object-id><label>Figure 12.</label><caption><p>Holotype of <italic><tp:taxon-name><tp:taxon-name-part taxon-name-part-type="genus" reg="Dipara">Dipara</tp:taxon-name-part><tp:taxon-name-part taxon-name-part-type="species" reg="reticulata">reticulata</tp:taxon-name-part></tp:taxon-name></italic> sp. nov. <bold>A</bold> habitus in lateral view <bold>B</bold> face in frontal view <bold>C</bold> body in dorsal view. Scale bar: 100 µm.</p></caption><graphic xmlns:xlink="http://www.w3.org/1999/xlink" xlink:href="zookeys-1067-101-g012.jpg" position="float" orientation="portrait" xlink:type="simple" id="oo_604732.jpg"><uri content-type="original_file" xlink:type="simple">https://binary.pensoft.net/fig/604732</uri></graphic></fig><p><bold><italic>Head</italic>:</bold> head oval, 1.35–1.42× (1.35) wider than high (Fig. <xref ref-type="fig" rid="F12">12B</xref>); head except for lower face strigate-reticulate, lower face reticulate and sparsely setose (Fig. <xref ref-type="fig" rid="F12">12B</xref>); distance of antennal insertion to eye long, 1.29–1.56× (1.34) torulus diameter (Fig. <xref ref-type="fig" rid="F12">12B</xref>); antennae mostly far apart, toruli separated by 1.31–1.58× (1.31) torulus diameter (Fig. <xref ref-type="fig" rid="F12">12B</xref>); antennal formula: 11173 (Fig. <xref ref-type="fig" rid="F12">12A</xref>); funicle segments ca. as long as wide (Fig. <xref ref-type="fig" rid="F12">12A</xref>); malar space 0.26–0.29× (0.27) eye height (Fig. <xref ref-type="fig" rid="F12">12A</xref>); POL 0.93–1.12× (0.93) OOL (Fig. <xref ref-type="fig" rid="F12">12C</xref>).</p><p><bold><italic>Mesosoma</italic>:</bold> pronotum large and elongated, 1.78–2.38× (1.78) wider than long, substrigate, with two transverse rows of setae on posterior 1/2 (Fig. <xref ref-type="fig" rid="F12">12C</xref>); mesosoma mostly slender, head breadth 1.48–1.60× (1.53) mesoscutum breadth (Fig. <xref ref-type="fig" rid="F12">12C</xref>); notauli converging ca. at 1/2 the length of mesoscutum (Fig. <xref ref-type="fig" rid="F12">12C</xref>); median area of mesoscutum substrigate, black spots on lateral area strigate-reticulate, lateral area laterally reticulate (Fig. <xref ref-type="fig" rid="F12">12C</xref>); axillae, mesoscutellum, and frenum reticulate (Fig. <xref ref-type="fig" rid="F12">12C</xref>); mesoscutum with some small brown setae and two pairs of large bristles: one pair on median area just anterior of notauli, reaching posterior edge of mesoscutum, one pair laterally on lateral area anterior of wing base (Fig. <xref ref-type="fig" rid="F12">12C</xref>); axillae with some small brown setae (Fig. <xref ref-type="fig" rid="F12">12C</xref>); mesoscutellum with one pair of bristles anterio-medially and one pair of smaller setae laterally, anterior of frenal line, frenum much smaller than rest of mesoscutellum (Fig. <xref ref-type="fig" rid="F12">12C</xref>); brachypterous, tips truncated, fore wing reaching middle of petiole, three large black bristles along edge and one large brown bristle at the tip (Fig. <xref ref-type="fig" rid="F12">12A</xref>); propodeum medially rugulose and laterally transversely carinate transitioning to carinate on nucha (Fig. <xref ref-type="fig" rid="F12">12C</xref>).</p><p><bold><italic>Metasoma</italic>:</bold> petiole short, 1.20–1.31× (1.24) wider than long, rugose, with four pairs small white setae laterally (Fig. <xref ref-type="fig" rid="F12">12C</xref>); gastral tergites reticulate (Fig. <xref ref-type="fig" rid="F12">12C</xref>); gaster medium, 1.47–1.56× (1.54) longer than mesosoma in dorsal view (Fig. <xref ref-type="fig" rid="F12">12C</xref>); gt1 covering ~1/3 of gaster, gt2–4 ca. equal in size, gt5–6 smaller (Fig. <xref ref-type="fig" rid="F12">12C</xref>); gt7 and ovipositor sheath sparsely setose (Fig. <xref ref-type="fig" rid="F12">12A</xref>).</p></tp:treatment-sec><tp:treatment-sec sec-type="remarks" id="SECID0EJ6AK"><title>Remarks.</title><p><italic><tp:taxon-name><tp:taxon-name-part taxon-name-part-type="genus" reg="Dipara">Dipara</tp:taxon-name-part><tp:taxon-name-part taxon-name-part-type="species" reg="reticulata">reticulata</tp:taxon-name-part></tp:taxon-name></italic> is similar to <italic><tp:taxon-name><tp:taxon-name-part taxon-name-part-type="genus" reg="Dipara">D.</tp:taxon-name-part><tp:taxon-name-part taxon-name-part-type="species" reg="kakamegensis">kakamegensis</tp:taxon-name-part></tp:taxon-name></italic>, <italic><tp:taxon-name><tp:taxon-name-part taxon-name-part-type="genus" reg="Dipara">D.</tp:taxon-name-part><tp:taxon-name-part taxon-name-part-type="species" reg="maculata">maculata</tp:taxon-name-part></tp:taxon-name></italic>, <italic><tp:taxon-name><tp:taxon-name-part taxon-name-part-type="genus" reg="Dipara">D.</tp:taxon-name-part><tp:taxon-name-part taxon-name-part-type="species" reg="nyani">nyani</tp:taxon-name-part></tp:taxon-name></italic>, and <italic><tp:taxon-name><tp:taxon-name-part taxon-name-part-type="genus" reg="Dipara">D.</tp:taxon-name-part><tp:taxon-name-part taxon-name-part-type="species" reg="rodneymulleni">rodneymulleni</tp:taxon-name-part></tp:taxon-name></italic> in having transverse stripes across the face. <italic><tp:taxon-name><tp:taxon-name-part taxon-name-part-type="genus" reg="Dipara">Dipara</tp:taxon-name-part><tp:taxon-name-part taxon-name-part-type="species" reg="reticulata">reticulata</tp:taxon-name-part></tp:taxon-name></italic> is different form all other <italic><tp:taxon-name><tp:taxon-name-part taxon-name-part-type="genus" reg="Dipara">Dipara</tp:taxon-name-part></tp:taxon-name></italic> species in having reticulated gastral tergites. In all other species the gastral tergites are smooth.</p></tp:treatment-sec><tp:treatment-sec sec-type="Male" id="SECID0EYBBK"><title>Male.</title><p>Unknown.</p></tp:treatment-sec><tp:treatment-sec sec-type="etymology" id="SECID0E4BBK"><title>Etymology.</title><p>Named for the reticulated gastral tergites.</p></tp:treatment-sec><tp:treatment-sec sec-type="biology" id="SECID0ECCBK"><title>Biology.</title><p><bold><italic>Habitat</italic>:</bold> Leaf litter.</p><p><bold><italic>Host</italic>:</bold> Unknown.</p></tp:treatment-sec><tp:treatment-sec sec-type="distribution" id="SECID0EUCBK"><title>Distribution.</title><p>Kenya.</p></tp:treatment-sec></tp:taxon-treatment>
