# Supplementary material for: Twelve new species of Dipara Walker, 1833 (Hymenoptera, Chalcidoidea, Pteromalidae, Diparinae) from Kenya, with a key to the Afrotropical species
Source: Zookeys. 2021 Oct 29;1067:101–57. doi: 10.3897/zookeys.1067.72395 (PMC8571251; doi:10.3897/zookeys.1067.72395)
Supplement: XML Treatment for Dipara rodneymulleni [file zookeys.1067.72395-treatment10.xml]

<!DOCTYPE tp:taxon-treatment
  PUBLIC "-//TaxonX//DTD Taxonomic Treatment Publishing DTD v0 20100105//EN" "tax-treatment-NSO.dtd">
<tp:taxon-treatment xmlns:tp="http://www.plazi.org/taxpub"><tp:treatment-meta><kwd-group><label>Taxon classification</label><kwd><named-content xmlns:xlink="http://www.w3.org/1999/xlink" content-type="kingdom">Animalia</named-content></kwd><kwd><named-content xmlns:xlink="http://www.w3.org/1999/xlink" content-type="order">Hymenoptera</named-content></kwd><kwd><named-content xmlns:xlink="http://www.w3.org/1999/xlink" content-type="family">Pteromalidae</named-content></kwd></kwd-group><mixed-citation publication-type="journal"><person-group><name><surname>Braun</surname><given-names>Christoph</given-names></name><name><surname>Peters</surname><given-names>Ralph S.</given-names></name></person-group><article-title>Twelve new species of <italic><tp:taxon-name><tp:taxon-name-part taxon-name-part-type="genus" reg="Dipara">Dipara</tp:taxon-name-part></tp:taxon-name></italic> Walker, 1833 (<tp:taxon-name><tp:taxon-name-part taxon-name-part-type="order">Hymenoptera</tp:taxon-name-part></tp:taxon-name>, <tp:taxon-name><tp:taxon-name-part taxon-name-part-type="superfamily">Chalcidoidea</tp:taxon-name-part></tp:taxon-name>, <tp:taxon-name><tp:taxon-name-part taxon-name-part-type="family">Pteromalidae</tp:taxon-name-part></tp:taxon-name>, <tp:taxon-name><tp:taxon-name-part taxon-name-part-type="subfamily">Diparinae</tp:taxon-name-part></tp:taxon-name>) from Kenya, with a key to the Afrotropical species</article-title><source>Zookeys</source><day>29</day><month>10</month><year>2021</year><volume>1067</volume><fpage>101</fpage><lpage>157</lpage><pub-id pub-id-type="doi">10.3897/zookeys.1067.72395</pub-id></mixed-citation></tp:treatment-meta><tp:nomenclature><tp:taxon-name>
              <object-id xmlns:xlink="http://www.w3.org/1999/xlink" content-type="arpha" xlink:type="simple">3BC7918E-5F83-592B-B057-E4D9252EEC9E</object-id>
              <tp:taxon-name-part taxon-name-part-type="genus" reg="Dipara">Dipara</tp:taxon-name-part>
              <tp:taxon-name-part taxon-name-part-type="species" reg="rodneymulleni">rodneymulleni</tp:taxon-name-part>
              <object-id xmlns:xlink="http://www.w3.org/1999/xlink" content-type="zoobank" xlink:type="simple">http://zoobank.org/879AFBBB-0A9B-4F26-A577-183E31E05118</object-id>
            </tp:taxon-name><tp:taxon-status xmlns:xlink="http://www.w3.org/1999/xlink" xlink:type="simple">sp. nov.</tp:taxon-status><xref ref-type="fig" rid="F13">Fig. 13A–C</xref></tp:nomenclature><tp:treatment-sec sec-type="material" id="SECID0EFEBK"><title>Material examined.</title><p><bold><italic>Holotype</italic></bold> Kenya • 1 ♀; Kakamega Forest, Kenya; <named-content xmlns:xlink="http://www.w3.org/1999/xlink" content-type="dwc:verbatimCoordinates" xlink:type="simple"><named-content content-type="geo-json" specific-use="{&#34;type&#34;:&#34;Point&#34;,&#34;coordinates&#34;:[34.870722,0.326667]}" id="NCID0ETEBK" xlink:type="simple">00°19'36N, 34°52'14.6E</named-content></named-content>; 1570 m a.s.l.; 28 Jun. 2007; Hita-Garcia, F. leg.; Winkler extraction; Transect 6; <named-content xmlns:xlink="http://www.w3.org/1999/xlink" content-type="dwc:institutional_code" xlink:type="simple">ZFMK</named-content>-HYM-00040369. <bold><italic>Paratypes</italic></bold> Kenya • 2 ♀; Kakamega Forest, Kenya; <named-content xmlns:xlink="http://www.w3.org/1999/xlink" content-type="dwc:verbatimCoordinates" xlink:type="simple"><named-content content-type="geo-json" specific-use="{&#34;type&#34;:&#34;Point&#34;,&#34;coordinates&#34;:[34.560500,0.385056]}" id="NCID0EDFBK" xlink:type="simple">00°23'6.2N, 34°33'37.8E</named-content></named-content>; 1602 m a.s.l.; 16 Jul. 2007; Hita-Garcia, F. leg.; Winkler extraction; Transect 11; <named-content xmlns:xlink="http://www.w3.org/1999/xlink" content-type="dwc:institutional_code" xlink:type="simple">ZFMK</named-content>-HYM-00040370; NHMUK013457235 • 1 ♀; Kakamega Forest, Kenya; <named-content xmlns:xlink="http://www.w3.org/1999/xlink" content-type="dwc:verbatimCoordinates" xlink:type="simple"><named-content content-type="geo-json" specific-use="{&#34;type&#34;:&#34;Point&#34;,&#34;coordinates&#34;:[34.862472,0.355861]}" id="NCID0EQFBK" xlink:type="simple">00°21'21.1N, 34°51'44.9E</named-content></named-content>; 1632 m a.s.l.; 01 Aug. 2007; Hita-Garcia, F. leg.; Winkler extraction; Transect 16; <named-content xmlns:xlink="http://www.w3.org/1999/xlink" content-type="dwc:institutional_code" xlink:type="simple">NMK</named-content>: <named-content xmlns:xlink="http://www.w3.org/1999/xlink" content-type="dwc:institutional_code" xlink:type="simple">ZFMK</named-content>-HYM-00040372.</p></tp:treatment-sec><tp:treatment-sec sec-type="diagnosis" id="SECID0E6FBK"><title>Diagnosis.</title><p><bold>Female.</bold> Face with two dark brown stripes at the level of the ventral margin of the eye, interrupted in supraclypeal area, and at the level of the toruli (Fig. <xref ref-type="fig" rid="F13">13B</xref>); absence of black spots on median area of mesoscutum (Fig. <xref ref-type="fig" rid="F13">13C</xref>); petiole very long, 2.53–2.80× (2.79) longer than wide (Fig. <xref ref-type="fig" rid="F13">13C</xref>).</p><fig id="F13" position="float" orientation="portrait"><object-id xmlns:xlink="http://www.w3.org/1999/xlink" content-type="doi" xlink:type="simple">10.3897/zookeys.1067.72395.figure13</object-id><object-id xmlns:xlink="http://www.w3.org/1999/xlink" content-type="arpha" xlink:type="simple">BCEA7E86-719C-5DA8-8363-5B2BE6071C00</object-id><label>Figure 13.</label><caption><p>Holotype of <italic><tp:taxon-name><tp:taxon-name-part taxon-name-part-type="genus" reg="Dipara">Dipara</tp:taxon-name-part><tp:taxon-name-part taxon-name-part-type="species" reg="rodneymulleni">rodneymulleni</tp:taxon-name-part></tp:taxon-name></italic> sp. nov. <bold>A</bold> habitus in lateral view <bold>B</bold> face in frontal view <bold>C</bold> and body in dorsal view. Scale bar: 100 µm.</p></caption><graphic xmlns:xlink="http://www.w3.org/1999/xlink" xlink:href="zookeys-1067-101-g013.jpg" position="float" orientation="portrait" xlink:type="simple" id="oo_604733.jpg"><uri content-type="original_file" xlink:type="simple">https://binary.pensoft.net/fig/604733</uri></graphic></fig></tp:treatment-sec><tp:treatment-sec sec-type="description" id="SECID0ERHBK"><title>Description.</title><p><bold><italic>Size</italic>:</bold> medium to large, body length 2718–3397 (3397) µm.</p><p><bold><italic>Coloration</italic>:</bold> body brown (Fig. <xref ref-type="fig" rid="F13">13</xref>); distal quarter of scape and pedicel, all funicle segments and small proximal part of the first claval segment (c1) dark brown, rest of scape white, rest of pedicel and clava yellowish brown (Fig. <xref ref-type="fig" rid="F13">13A</xref>); face with two dark brown stripes at the level of the ventral margin of the eye, interrupted in supraclypeal area, and at the level of the toruli (Fig. <xref ref-type="fig" rid="F13">13B</xref>); fore leg yellowish brown (Fig. <xref ref-type="fig" rid="F13">13A</xref>); mid leg with coxa and trochanter white, rest brown (Fig. <xref ref-type="fig" rid="F13">13A</xref>); hind leg with coxa white with dark brown coloration on posterior part, tibia dark brown, rest brown (Fig. <xref ref-type="fig" rid="F13">13A</xref>); gt7 with dark brown coloration around cerci and on posterior 1/2, rest of gt7 yellowish brown (Fig. <xref ref-type="fig" rid="F13">13A</xref>); ovipositor sheath yellowish brown on anterior 1/2 and posterior tip dark brown (Fig. <xref ref-type="fig" rid="F13">13A</xref>).</p><p><bold><italic>Head</italic>:</bold> head round, 1.22–1.29× (1.29) (specimens used for measurement: <named-content xmlns:xlink="http://www.w3.org/1999/xlink" content-type="dwc:institutional_code" xlink:type="simple">ZFMK</named-content>-HYM-00040369, <named-content xmlns:xlink="http://www.w3.org/1999/xlink" content-type="dwc:institutional_code" xlink:type="simple">ZFMK</named-content>-HYM-00040372, NHMUK013457235) wider than high (Fig. <xref ref-type="fig" rid="F13">13B</xref>); upper and lower face reticulate (Fig. <xref ref-type="fig" rid="F13">13B</xref>); vertex and interantennal area smooth (Fig. <xref ref-type="fig" rid="F13">13B</xref>); antennal scrobe substrigate (Fig. <xref ref-type="fig" rid="F13">13B</xref>); distance of antennal insertion to eye long, 1.49–1.76× (1.68) (specimens used for measurement: <named-content xmlns:xlink="http://www.w3.org/1999/xlink" content-type="dwc:institutional_code" xlink:type="simple">ZFMK</named-content>-HYM-00040369, <named-content xmlns:xlink="http://www.w3.org/1999/xlink" content-type="dwc:institutional_code" xlink:type="simple">ZFMK</named-content>-HYM-00040372, NHMUK013457235) torulus diameter (Fig. <xref ref-type="fig" rid="F13">13B</xref>); antennae close, toruli separated by 0.99–1.04× (0.99) (specimens used for measurement: <named-content xmlns:xlink="http://www.w3.org/1999/xlink" content-type="dwc:institutional_code" xlink:type="simple">ZFMK</named-content>-HYM-00040369, <named-content xmlns:xlink="http://www.w3.org/1999/xlink" content-type="dwc:institutional_code" xlink:type="simple">ZFMK</named-content>-HYM-00040372, NHMUK013457235) torulus diameter (Fig. <xref ref-type="fig" rid="F13">13B</xref>); antennal formula: 11173 (Fig. <xref ref-type="fig" rid="F13">13A</xref>); funicle segments longer than wide, getting shorter from f1–7 (Fig. <xref ref-type="fig" rid="F13">13A</xref>); malar space 0.30–0.32× (0.30) eye height (Fig. <xref ref-type="fig" rid="F13">13A</xref>); lower face and vertex sparsely setose (Fig. <xref ref-type="fig" rid="F13">13A</xref>); occipital margin with sharp edge (Fig. <xref ref-type="fig" rid="F13">13A</xref>); POL 1.47–1.74× (1.74) OOL (Fig. <xref ref-type="fig" rid="F13">13C</xref>).</p><p><bold><italic>Mesosoma</italic>:</bold> pronotum short and slim, 3.29–3.81× (3.74) as wide as long, strigulate-reticulate, sparsely setose (Fig. <xref ref-type="fig" rid="F13">13C</xref>); mesosoma of medium breadth, head breadth 1.25–1.28× (1.25) (specimens used for measurement: <named-content xmlns:xlink="http://www.w3.org/1999/xlink" content-type="dwc:institutional_code" xlink:type="simple">ZFMK</named-content>-HYM-00040369, <named-content xmlns:xlink="http://www.w3.org/1999/xlink" content-type="dwc:institutional_code" xlink:type="simple">ZFMK</named-content>-HYM-00040370, NHMUK013457235) mesoscutum breadth (Fig. <xref ref-type="fig" rid="F13">13C</xref>); notauli not converging (Fig. <xref ref-type="fig" rid="F13">13C</xref>); mesoscutum reticulate, sparsely setose, with two pairs of bristles: one pair medially on median area anterior of notauli almost reaching axillae, one pair laterally on lateral area anterior of wing base (Fig. <xref ref-type="fig" rid="F13">13C</xref>); axillae reticulate (Fig. <xref ref-type="fig" rid="F13">13C</xref>); mesoscutellum anteriorly reticulate to carinulate posteriorly and on frenum, with two pairs of bristles: one pair anterio-medially and one pair laterally on frenal line, frenum almost as large as anterior part of mesoscutellum (Fig. <xref ref-type="fig" rid="F13">13C</xref>); macropterous, fore wing with large black bristles along submarginal vein and smaller bristles along marginal and postmarginal vein, mostly infuscate with some transparent patches, stigmal vein rather short, stigma thin, uncus short and pointed (Fig. <xref ref-type="fig" rid="F13">13A</xref>); propodeum medially smooth and laterally confused carinate (Fig. <xref ref-type="fig" rid="F13">13C</xref>); nucha carinate (Fig. <xref ref-type="fig" rid="F13">13C</xref>).</p><p><bold><italic>Metasoma</italic>:</bold> petiole very long, 2.53–2.80× (2.79) longer than wide, with anterior 2/3 rugose and rest carinate, with lateral pair of large white setae visible in dorsal view (Fig. <xref ref-type="fig" rid="F13">13C</xref>); gaster medium, 1.46–1.53× (1.53) longer than mesosoma in dorsal view (Fig. <xref ref-type="fig" rid="F13">13C</xref>); gt1 covering ~1/3 of gaster, gt2–6 ca. equal in size (Fig. <xref ref-type="fig" rid="F13">13C</xref>); gt7 and ovipositor sheath slender and elongated, together ca. as long as rest of gaster, sparsely setose (Fig. <xref ref-type="fig" rid="F13">13C</xref>).</p></tp:treatment-sec><tp:treatment-sec sec-type="remarks" id="SECID0EEOBK"><title>Remarks.</title><p><italic><tp:taxon-name><tp:taxon-name-part taxon-name-part-type="genus" reg="Dipara">Dipara</tp:taxon-name-part><tp:taxon-name-part taxon-name-part-type="species" reg="rodneymulleni">rodneymulleni</tp:taxon-name-part></tp:taxon-name></italic> shares the stripes across the face with <italic><tp:taxon-name><tp:taxon-name-part taxon-name-part-type="genus" reg="Dipara">D.</tp:taxon-name-part><tp:taxon-name-part taxon-name-part-type="species" reg="maculata">maculata</tp:taxon-name-part></tp:taxon-name></italic>, <italic><tp:taxon-name><tp:taxon-name-part taxon-name-part-type="genus" reg="Dipara">D.</tp:taxon-name-part><tp:taxon-name-part taxon-name-part-type="species" reg="nyani">nyani</tp:taxon-name-part></tp:taxon-name></italic>, <italic><tp:taxon-name><tp:taxon-name-part taxon-name-part-type="genus" reg="Dipara">D.</tp:taxon-name-part><tp:taxon-name-part taxon-name-part-type="species" reg="kakamegensis">kakamegensis</tp:taxon-name-part></tp:taxon-name></italic>, and <italic><tp:taxon-name><tp:taxon-name-part taxon-name-part-type="genus" reg="Dipara">D.</tp:taxon-name-part><tp:taxon-name-part taxon-name-part-type="species" reg="reticulata">reticulata</tp:taxon-name-part></tp:taxon-name></italic> and but other than that has a completely different morphology and coloration. The most obvious characters to distinguish <italic><tp:taxon-name><tp:taxon-name-part taxon-name-part-type="genus" reg="Dipara">D.</tp:taxon-name-part><tp:taxon-name-part taxon-name-part-type="species" reg="rodneymulleni">rodneymulleni</tp:taxon-name-part></tp:taxon-name></italic> are the very long petiole and the absence of black spots on the lateral areas of the mesoscutum.</p><p><bold>Male.</bold> Unknown.</p></tp:treatment-sec><tp:treatment-sec sec-type="etymology" id="SECID0EQQBK"><title>Etymology.</title><p>Named after professional skateboarder Rodney Mullen who revolutionized street skating like no other, reflecting the first author’s lifelong passion for skateboarding.</p></tp:treatment-sec><tp:treatment-sec sec-type="biology" id="SECID0EVQBK"><title>Biology.</title><p><bold><italic>Habitat</italic>:</bold> Leaf litter.</p><p><bold><italic>Host</italic>:</bold> Unknown.</p></tp:treatment-sec><tp:treatment-sec sec-type="distribution" id="SECID0EHRBK"><title>Distribution.</title><p>Kenya.</p></tp:treatment-sec></tp:taxon-treatment>
