# Supplementary material for: Twelve new species of Dipara Walker, 1833 (Hymenoptera, Chalcidoidea, Pteromalidae, Diparinae) from Kenya, with a key to the Afrotropical species
Source: Zookeys. 2021 Oct 29;1067:101–57. doi: 10.3897/zookeys.1067.72395 (PMC8571251; doi:10.3897/zookeys.1067.72395)
Supplement: XML Treatment for Dipara sapphirus [file zookeys.1067.72395-treatment11.xml]

<!DOCTYPE tp:taxon-treatment
  PUBLIC "-//TaxonX//DTD Taxonomic Treatment Publishing DTD v0 20100105//EN" "tax-treatment-NSO.dtd">
<tp:taxon-treatment xmlns:tp="http://www.plazi.org/taxpub"><tp:treatment-meta><kwd-group><label>Taxon classification</label><kwd><named-content xmlns:xlink="http://www.w3.org/1999/xlink" content-type="kingdom">Animalia</named-content></kwd><kwd><named-content xmlns:xlink="http://www.w3.org/1999/xlink" content-type="order">Hymenoptera</named-content></kwd><kwd><named-content xmlns:xlink="http://www.w3.org/1999/xlink" content-type="family">Pteromalidae</named-content></kwd></kwd-group><mixed-citation publication-type="journal"><person-group><name><surname>Braun</surname><given-names>Christoph</given-names></name><name><surname>Peters</surname><given-names>Ralph S.</given-names></name></person-group><article-title>Twelve new species of <italic><tp:taxon-name><tp:taxon-name-part taxon-name-part-type="genus" reg="Dipara">Dipara</tp:taxon-name-part></tp:taxon-name></italic> Walker, 1833 (<tp:taxon-name><tp:taxon-name-part taxon-name-part-type="order">Hymenoptera</tp:taxon-name-part></tp:taxon-name>, <tp:taxon-name><tp:taxon-name-part taxon-name-part-type="superfamily">Chalcidoidea</tp:taxon-name-part></tp:taxon-name>, <tp:taxon-name><tp:taxon-name-part taxon-name-part-type="family">Pteromalidae</tp:taxon-name-part></tp:taxon-name>, <tp:taxon-name><tp:taxon-name-part taxon-name-part-type="subfamily">Diparinae</tp:taxon-name-part></tp:taxon-name>) from Kenya, with a key to the Afrotropical species</article-title><source>Zookeys</source><day>29</day><month>10</month><year>2021</year><volume>1067</volume><fpage>101</fpage><lpage>157</lpage><pub-id pub-id-type="doi">10.3897/zookeys.1067.72395</pub-id></mixed-citation></tp:treatment-meta><tp:nomenclature><tp:taxon-name>
              <object-id xmlns:xlink="http://www.w3.org/1999/xlink" content-type="arpha" xlink:type="simple">126AD965-D123-529D-8C0B-5B9A03952783</object-id>
              <tp:taxon-name-part taxon-name-part-type="genus" reg="Dipara">Dipara</tp:taxon-name-part>
              <tp:taxon-name-part taxon-name-part-type="species" reg="sapphirus">sapphirus</tp:taxon-name-part>
              <object-id xmlns:xlink="http://www.w3.org/1999/xlink" content-type="zoobank" xlink:type="simple">http://zoobank.org/16FE1162-7E49-488A-A922-A84D432CA22B</object-id>
            </tp:taxon-name><tp:taxon-status xmlns:xlink="http://www.w3.org/1999/xlink" xlink:type="simple">sp. nov.</tp:taxon-status><xref ref-type="fig" rid="F14">Fig. 14A–C</xref></tp:nomenclature><tp:treatment-sec sec-type="material" id="SECID0EYSBK"><title>Material examined.</title><p><bold><italic>Holotype</italic></bold> Kenya • 1 ♀; Kakamega Forest, Kenya; <named-content xmlns:xlink="http://www.w3.org/1999/xlink" content-type="dwc:verbatimCoordinates" xlink:type="simple"><named-content content-type="geo-json" specific-use="{&#34;type&#34;:&#34;Point&#34;,&#34;coordinates&#34;:[34.890194,0.220972]}" id="NCID0EGTBK" xlink:type="simple">00°13'15.5N, 34°53'24.7E</named-content></named-content>; 1597 m a.s.l.; 23 Aug. 2007; Hita-Garcia, F. leg.; Winkler extraction; Transect 22; <named-content xmlns:xlink="http://www.w3.org/1999/xlink" content-type="dwc:institutional_code" xlink:type="simple">ZFMK</named-content>-HYM-00040339. <bold><italic>Paratypes</italic></bold> Kenya • 1 ♀; Kakamega Forest, Kenya; <named-content xmlns:xlink="http://www.w3.org/1999/xlink" content-type="dwc:verbatimCoordinates" xlink:type="simple"><named-content content-type="geo-json" specific-use="{&#34;type&#34;:&#34;Point&#34;,&#34;coordinates&#34;:[34.853333,0.623361]}" id="NCID0EWTBK" xlink:type="simple">00°37'24.1N, 34°51'12E</named-content></named-content>; 1585 m a.s.l.; 16 Aug. 2007; Hita-Garcia, F. leg.; Winkler extraction; Transect 10; <named-content xmlns:xlink="http://www.w3.org/1999/xlink" content-type="dwc:institutional_code" xlink:type="simple">ZFMK</named-content>-HYM-00040340 • 7 ♀; Kakamega Forest, Kenya; <named-content xmlns:xlink="http://www.w3.org/1999/xlink" content-type="dwc:verbatimCoordinates" xlink:type="simple"><named-content content-type="geo-json" specific-use="{&#34;type&#34;:&#34;Point&#34;,&#34;coordinates&#34;:[34.861417,0.351222]}" id="NCID0EDUBK" xlink:type="simple">00°21'4.4N, 34°51'41.1E</named-content></named-content>; 1602 m a.s.l.; 05 Jun. 2007; Hita-Garcia, F. leg.; Winkler extraction; Transect 2; <named-content xmlns:xlink="http://www.w3.org/1999/xlink" content-type="dwc:institutional_code" xlink:type="simple">ZFMK</named-content>-HYM-00040341, <named-content xmlns:xlink="http://www.w3.org/1999/xlink" content-type="dwc:institutional_code" xlink:type="simple">ZFMK</named-content>-HYM-00040353 to <named-content xmlns:xlink="http://www.w3.org/1999/xlink" content-type="dwc:institutional_code" xlink:type="simple">ZFMK</named-content>-HYM-00040356; <named-content xmlns:xlink="http://www.w3.org/1999/xlink" content-type="dwc:institutional_code" xlink:type="simple">NMK</named-content>: <named-content xmlns:xlink="http://www.w3.org/1999/xlink" content-type="dwc:institutional_code" xlink:type="simple">ZFMK</named-content>-HYM-00040357, <named-content xmlns:xlink="http://www.w3.org/1999/xlink" content-type="dwc:institutional_code" xlink:type="simple">ZFMK</named-content>-HYM-00040358 • 3 ♀; Kakamega Forest, Kenya; <named-content xmlns:xlink="http://www.w3.org/1999/xlink" content-type="dwc:verbatimCoordinates" xlink:type="simple"><named-content content-type="geo-json" specific-use="{&#34;type&#34;:&#34;Point&#34;,&#34;coordinates&#34;:[34.848028,0.450250]}" id="NCID0EJVBK" xlink:type="simple">00°27'0.9N, 34°50'52.9E</named-content></named-content>; 1649 m a.s.l.; 10 Jul. 2007; Hita-Garcia, F. leg.; Winkler extraction; Transect 8; <named-content xmlns:xlink="http://www.w3.org/1999/xlink" content-type="dwc:institutional_code" xlink:type="simple">ZFMK</named-content>-HYM-00040342; NHMUK013457227, NHMUK013457228 • 7 ♀; Kakamega Forest, Kenya; <named-content xmlns:xlink="http://www.w3.org/1999/xlink" content-type="dwc:verbatimCoordinates" xlink:type="simple"><named-content content-type="geo-json" specific-use="{&#34;type&#34;:&#34;Point&#34;,&#34;coordinates&#34;:[34.867389,0.352194]}" id="NCID0EWVBK" xlink:type="simple">00°21'7.9N, 34°52'2.6E</named-content></named-content>; 1597 m a.s.l.; 09 Jul. 2007; Hita-Garcia, F. leg.; Winkler extraction; Transect 7; <named-content xmlns:xlink="http://www.w3.org/1999/xlink" content-type="dwc:institutional_code" xlink:type="simple">ZFMK</named-content>-HYM-00040343, <named-content xmlns:xlink="http://www.w3.org/1999/xlink" content-type="dwc:institutional_code" xlink:type="simple">ZFMK</named-content>-HYM-00040362, <named-content xmlns:xlink="http://www.w3.org/1999/xlink" content-type="dwc:institutional_code" xlink:type="simple">ZFMK</named-content>-HYM-00040363; <named-content xmlns:xlink="http://www.w3.org/1999/xlink" content-type="dwc:institutional_code" xlink:type="simple">NMK</named-content>: <named-content xmlns:xlink="http://www.w3.org/1999/xlink" content-type="dwc:institutional_code" xlink:type="simple">ZFMK</named-content>-HYM-00040359 to <named-content xmlns:xlink="http://www.w3.org/1999/xlink" content-type="dwc:institutional_code" xlink:type="simple">ZFMK</named-content>-HYM-00040361, <named-content xmlns:xlink="http://www.w3.org/1999/xlink" content-type="dwc:institutional_code" xlink:type="simple">ZFMK</named-content>-HYM-00040366 • 1 ♀; Kakamega Forest, Kenya; <named-content xmlns:xlink="http://www.w3.org/1999/xlink" content-type="dwc:verbatimCoordinates" xlink:type="simple"><named-content content-type="geo-json" specific-use="{&#34;type&#34;:&#34;Point&#34;,&#34;coordinates&#34;:[34.863528,0.452944]}" id="NCID0EBXBK" xlink:type="simple">00°27'10.6N, 34°51'48.7E</named-content></named-content>; 1676 m a.s.l.; 19 Jun. 2007; Hita-Garcia, F. leg.; Winkler extraction; Transect 4; <named-content xmlns:xlink="http://www.w3.org/1999/xlink" content-type="dwc:institutional_code" xlink:type="simple">ZFMK</named-content>-HYM-00040344 • 3 ♀; Kakamega Forest, Kenya; <named-content xmlns:xlink="http://www.w3.org/1999/xlink" content-type="dwc:verbatimCoordinates" xlink:type="simple"><named-content content-type="geo-json" specific-use="{&#34;type&#34;:&#34;Point&#34;,&#34;coordinates&#34;:[34.861417,0.351222]}" id="NCID0EOXBK" xlink:type="simple">00°21'4.4N, 34°51'41.1E</named-content></named-content>; 1602 m a.s.l.; 05 Jun. 2007; Hita-Garcia, F. leg.; Winkler extraction; Transect 2; <named-content xmlns:xlink="http://www.w3.org/1999/xlink" content-type="dwc:institutional_code" xlink:type="simple">ZFMK</named-content>-HYM-00040345 to <named-content xmlns:xlink="http://www.w3.org/1999/xlink" content-type="dwc:institutional_code" xlink:type="simple">ZFMK</named-content>-HYM-00040347 • 3 ♀; Kakamega Forest, Kenya; <named-content xmlns:xlink="http://www.w3.org/1999/xlink" content-type="dwc:verbatimCoordinates" xlink:type="simple"><named-content content-type="geo-json" specific-use="{&#34;type&#34;:&#34;Point&#34;,&#34;coordinates&#34;:[34.871139,0.330528]}" id="NCID0EAYBK" xlink:type="simple">00°19'49.9N, 34°52'16.1E</named-content></named-content>; 1580 m a.s.l.; 01 Aug. 2007; Hita-Garcia, F. leg.; Winkler extraction; Transect 15; NHMUK013457229 to NHMUK013457231 • 1 ♀; Kakamega Forest, Kenya; <named-content xmlns:xlink="http://www.w3.org/1999/xlink" content-type="dwc:verbatimCoordinates" xlink:type="simple"><named-content content-type="geo-json" specific-use="{&#34;type&#34;:&#34;Point&#34;,&#34;coordinates&#34;:[34.867389,0.352194]}" id="NCID0EIYBK" xlink:type="simple">00°21'7.9N, 34°52'2.6E</named-content></named-content>; 1597 m a.s.l.; 02 Jul. 2007; Hita-Garcia, F. leg.; Winkler extraction; Transect 7; <named-content xmlns:xlink="http://www.w3.org/1999/xlink" content-type="dwc:institutional_code" xlink:type="simple">ZFMK</named-content>-HYM-00040364 • 1 ♀; Kakamega Forest, Kenya; <named-content xmlns:xlink="http://www.w3.org/1999/xlink" content-type="dwc:verbatimCoordinates" xlink:type="simple"><named-content content-type="geo-json" specific-use="{&#34;type&#34;:&#34;Point&#34;,&#34;coordinates&#34;:[34.560500,0.385056]}" id="NCID0EVYBK" xlink:type="simple">00°23'6.2N, 34°33'37.8E</named-content></named-content>; 1602 m a.s.l.; 23 Jul. 2007; Hita-Garcia, F. leg.; Winkler extraction; Transect 11; <named-content xmlns:xlink="http://www.w3.org/1999/xlink" content-type="dwc:institutional_code" xlink:type="simple">ZFMK</named-content>-HYM-00040365 • 1 ♀; Kakamega Forest, Kenya; <named-content xmlns:xlink="http://www.w3.org/1999/xlink" content-type="dwc:verbatimCoordinates" xlink:type="simple"><named-content content-type="geo-json" specific-use="{&#34;type&#34;:&#34;Point&#34;,&#34;coordinates&#34;:[34.890194,0.220972]}" id="NCID0ECZBK" xlink:type="simple">00°13'15.5N, 34°53'24.7E</named-content></named-content>; 1597 m a.s.l.; 25 Aug. 2007; Hita-Garcia, F. leg.; Winkler extraction; Transect 22; <named-content xmlns:xlink="http://www.w3.org/1999/xlink" content-type="dwc:institutional_code" xlink:type="simple">ZFMK</named-content>-HYM-00040367 • 1 ♀; Kakamega Forest, Kenya; <named-content xmlns:xlink="http://www.w3.org/1999/xlink" content-type="dwc:verbatimCoordinates" xlink:type="simple"><named-content content-type="geo-json" specific-use="{&#34;type&#34;:&#34;Point&#34;,&#34;coordinates&#34;:[34.890194,0.220972]}" id="NCID0EPZBK" xlink:type="simple">00°13'15.5N, 34°53'24.7E</named-content></named-content>; 1597 m a.s.l.; 23 Aug. 2007; Hita-Garcia, F. leg.; Winkler extraction; Transect 22; <named-content xmlns:xlink="http://www.w3.org/1999/xlink" content-type="dwc:institutional_code" xlink:type="simple">ZFMK</named-content>-HYM-00040368.</p><p><bold>Female</bold> (specimens used for morphometric measurements: <named-content xmlns:xlink="http://www.w3.org/1999/xlink" content-type="dwc:institutional_code" xlink:type="simple">ZFMK</named-content>-HYM-00040339 to <named-content xmlns:xlink="http://www.w3.org/1999/xlink" content-type="dwc:institutional_code" xlink:type="simple">ZFMK</named-content>-HYM-00040343).</p></tp:treatment-sec><tp:treatment-sec sec-type="diagnosis" id="SECID0EH1BK"><title>Diagnosis.</title><p>Strong blue metallic tint on the following areas: vertex between ocelli, pronotum laterally, median area of mesoscutum posteriorly between notauli, lateral area of mesoscutum and mesoscutellum (Fig. <xref ref-type="fig" rid="F14">14C</xref>).</p></tp:treatment-sec><tp:treatment-sec sec-type="description" id="SECID0ER1BK"><title>Description.</title><p><bold><italic>Size</italic>:</bold> small to medium sized, body length 1667–2432 (2081) µm.</p><p><bold><italic>Coloration</italic>:</bold> body dark brown (Fig. <xref ref-type="fig" rid="F14">14</xref>); scape proximally and distally dark brown, medially white, proximal 1/2 of pedicel dark brown, distal 1/2 white, funicle segments dark brown, clava pale yellowish white (Fig. <xref ref-type="fig" rid="F14">14A</xref>); strong blue metallic tint on the following areas: vertex between ocelli, pronotum laterally, median area of mesoscutum posteriorly between notauli, lateral area of mesoscutum and mesoscutellum (Fig. <xref ref-type="fig" rid="F14">14C</xref>); fore leg with coxa, trochanter and proximal 1/3 of femur white, rest yellowish brown (Fig. <xref ref-type="fig" rid="F14">14A</xref>); mid leg with proximal parts of femur and tibia yellowish white, rest yellowish brown (Fig. <xref ref-type="fig" rid="F14">14A</xref>); hind leg with distal 2/3 of femur brown, distal quarter of tibia and tarsus yellowish brown, rest white (Fig. <xref ref-type="fig" rid="F14">14A</xref>); anterior 1/2 of gt7 yellowish brown (Fig. <xref ref-type="fig" rid="F14">14A</xref>).</p><fig id="F14" position="float" orientation="portrait"><object-id xmlns:xlink="http://www.w3.org/1999/xlink" content-type="doi" xlink:type="simple">10.3897/zookeys.1067.72395.figure14</object-id><object-id xmlns:xlink="http://www.w3.org/1999/xlink" content-type="arpha" xlink:type="simple">1CCCB63E-DE26-59C9-8C56-A5DE45E774E3</object-id><label>Figure 14.</label><caption><p>Holotype of <italic><tp:taxon-name><tp:taxon-name-part taxon-name-part-type="genus" reg="Dipara">Dipara</tp:taxon-name-part><tp:taxon-name-part taxon-name-part-type="species" reg="sapphirus">sapphirus</tp:taxon-name-part></tp:taxon-name></italic> sp. nov. <bold>A</bold> habitus in lateral view <bold>B</bold> face in frontal view <bold>C</bold> body in dorsal view. Scale bar: 100 µm.</p></caption><graphic xmlns:xlink="http://www.w3.org/1999/xlink" xlink:href="zookeys-1067-101-g014.jpg" position="float" orientation="portrait" xlink:type="simple" id="oo_604734.jpg"><uri content-type="original_file" xlink:type="simple">https://binary.pensoft.net/fig/604734</uri></graphic></fig><p><bold><italic>Head</italic>:</bold> head round, 1.26–1.30× (1.29) wider than high (Fig. <xref ref-type="fig" rid="F14">14B</xref>); upper face strigate-reticulate (Fig. <xref ref-type="fig" rid="F14">14B</xref>); lower face reticulate and sparsely setose (Fig. <xref ref-type="fig" rid="F14">14B</xref>); antennal scrobe substrigate with deep groove (Fig. <xref ref-type="fig" rid="F14">14B</xref>); vertex and interantennal area smooth (Fig. <xref ref-type="fig" rid="F14">14B</xref>); distance of antennal insertion to eye short, 0.85–1.08× (1.00) torulus diameter (Fig. <xref ref-type="fig" rid="F14">14B</xref>); antennae close, separated by 1.07–1.26× (1.16) torulus diameter (Fig. <xref ref-type="fig" rid="F14">14B</xref>); antennal formula: 11173 (Fig. <xref ref-type="fig" rid="F14">14A</xref>); funicle segments ca. as long as wide (Fig. <xref ref-type="fig" rid="F14">14A</xref>); malar space 0.26–0.41× (0.26) eye height (Fig. <xref ref-type="fig" rid="F14">14A</xref>); POL 0.78–0.95× (0.95) OOL (Fig. <xref ref-type="fig" rid="F14">14C</xref>).</p><p><bold><italic>Mesosoma</italic>:</bold> pronotum mostly short and slim, 3.30–3.60× (3.60) wider than long, medially and around posterior margin smooth, laterally reticulate, with some setae close to the posterior edge (Fig. <xref ref-type="fig" rid="F14">14C</xref>); mesosoma mostly robust, head breadth 1.13–1.22× (1.14) mesoscutum breadth (Fig. <xref ref-type="fig" rid="F14">14C</xref>); notauli not converging (Fig. <xref ref-type="fig" rid="F14">14C</xref>); mesoscutum with median area posteriorly between notauli smooth and rest strigate-reticulate, lateral area medially smooth and laterally reticulate, sparsely setose, with two pairs of larger bristles: one pair on median area just anterior of notauli, reaching posterior margin of mesoscutum, one pair laterally on lateral area anterior of wing base (Fig. <xref ref-type="fig" rid="F14">14C</xref>); axillae smooth and sparsely setose (Fig. <xref ref-type="fig" rid="F14">14C</xref>); mesoscutellum anteriorly reticulate to smooth posteriorly, with two pairs of bristles: one pair anterio-medially and one pair laterally on frenal line (Fig. <xref ref-type="fig" rid="F14">14C</xref>); macropterous, fore wing reaching gt7 with large bristles along submarginal vein and smaller bristles along marginal and postmarginal vein on edge, alternating infuscate and transparent, starting with infuscate at the tip, stigmal vein short, stigma round and large, uncus broad and rounded (Fig. <xref ref-type="fig" rid="F14">14A</xref>); propodeum medially smooth, laterally transversely carinate (Fig. <xref ref-type="fig" rid="F14">14C</xref>); nucha carinate (Fig. <xref ref-type="fig" rid="F14">14C</xref>).</p><p><bold><italic>Metasoma</italic>:</bold> petiole short to medium, 1.31–1.67× (1.60) longer than wide in dorsal view, costate-rugose, with lateral pair of large white setae visible in dorsal view (Fig. <xref ref-type="fig" rid="F14">14C</xref>); gaster medium 1.37–1.53× (1.47) longer than mesosoma in dorsal view (Fig. <xref ref-type="fig" rid="F14">14C</xref>); gt1 covering ~ 1/2 of gaster, gt2 larger than gt3–6, gt3–6 ca. equal in size (Fig. <xref ref-type="fig" rid="F14">14C</xref>); gt7 and ovipositor sheath elongated and sparsely setose (Fig. <xref ref-type="fig" rid="F14">14A</xref>).</p></tp:treatment-sec><tp:treatment-sec sec-type="remarks" id="SECID0ESACK"><title>Remarks.</title><p>In body shape, <italic><tp:taxon-name><tp:taxon-name-part taxon-name-part-type="genus" reg="Dipara">D.</tp:taxon-name-part><tp:taxon-name-part taxon-name-part-type="species" reg="sapphirus">sapphirus</tp:taxon-name-part></tp:taxon-name></italic> is similar to <italic><tp:taxon-name><tp:taxon-name-part taxon-name-part-type="genus" reg="Dipara">D.</tp:taxon-name-part><tp:taxon-name-part taxon-name-part-type="species" reg="lux">lux</tp:taxon-name-part></tp:taxon-name></italic> and <italic><tp:taxon-name><tp:taxon-name-part taxon-name-part-type="genus" reg="Dipara">D.</tp:taxon-name-part><tp:taxon-name-part taxon-name-part-type="species" reg="tenebra">tenebra</tp:taxon-name-part></tp:taxon-name></italic> but can be distinguished from all other <italic><tp:taxon-name><tp:taxon-name-part taxon-name-part-type="genus" reg="Dipara">Dipara</tp:taxon-name-part></tp:taxon-name></italic> species by having a very distinct blue metallic tint on the following body parts: vertex between ocelli, pronotum laterally, median area of mesoscutum posteriorly between notauli, lateral area of mesoscutum and mesoscutellum (Fig. <xref ref-type="fig" rid="F14">14C</xref>).</p></tp:treatment-sec><tp:treatment-sec sec-type="Male" id="SECID0EECCK"><title>Male.</title><p>Unknown.</p></tp:treatment-sec><tp:treatment-sec sec-type="etymology" id="SECID0EJCCK"><title>Etymology.</title><p>Named after sapphires for the blue metallic tint.</p></tp:treatment-sec><tp:treatment-sec sec-type="biology" id="SECID0EOCCK"><title>Biology.</title><p><bold><italic>Habitat</italic>:</bold> Leaf litter.</p><p><bold><italic>Host</italic>:</bold> Unknown.</p></tp:treatment-sec><tp:treatment-sec sec-type="distribution" id="SECID0EADCK"><title>Distribution.</title><p>Kenya.</p></tp:treatment-sec></tp:taxon-treatment>
