# Supplementary material for: Twelve new species of Dipara Walker, 1833 (Hymenoptera, Chalcidoidea, Pteromalidae, Diparinae) from Kenya, with a key to the Afrotropical species
Source: Zookeys. 2021 Oct 29;1067:101–57. doi: 10.3897/zookeys.1067.72395 (PMC8571251; doi:10.3897/zookeys.1067.72395)
Supplement: XML Treatment for Dipara tenebra [file zookeys.1067.72395-treatment12.xml]

<!DOCTYPE tp:taxon-treatment
  PUBLIC "-//TaxonX//DTD Taxonomic Treatment Publishing DTD v0 20100105//EN" "tax-treatment-NSO.dtd">
<tp:taxon-treatment xmlns:tp="http://www.plazi.org/taxpub"><tp:treatment-meta><kwd-group><label>Taxon classification</label><kwd><named-content xmlns:xlink="http://www.w3.org/1999/xlink" content-type="kingdom">Animalia</named-content></kwd><kwd><named-content xmlns:xlink="http://www.w3.org/1999/xlink" content-type="order">Hymenoptera</named-content></kwd><kwd><named-content xmlns:xlink="http://www.w3.org/1999/xlink" content-type="family">Pteromalidae</named-content></kwd></kwd-group><mixed-citation publication-type="journal"><person-group><name><surname>Braun</surname><given-names>Christoph</given-names></name><name><surname>Peters</surname><given-names>Ralph S.</given-names></name></person-group><article-title>Twelve new species of <italic><tp:taxon-name><tp:taxon-name-part taxon-name-part-type="genus" reg="Dipara">Dipara</tp:taxon-name-part></tp:taxon-name></italic> Walker, 1833 (<tp:taxon-name><tp:taxon-name-part taxon-name-part-type="order">Hymenoptera</tp:taxon-name-part></tp:taxon-name>, <tp:taxon-name><tp:taxon-name-part taxon-name-part-type="superfamily">Chalcidoidea</tp:taxon-name-part></tp:taxon-name>, <tp:taxon-name><tp:taxon-name-part taxon-name-part-type="family">Pteromalidae</tp:taxon-name-part></tp:taxon-name>, <tp:taxon-name><tp:taxon-name-part taxon-name-part-type="subfamily">Diparinae</tp:taxon-name-part></tp:taxon-name>) from Kenya, with a key to the Afrotropical species</article-title><source>Zookeys</source><day>29</day><month>10</month><year>2021</year><volume>1067</volume><fpage>101</fpage><lpage>157</lpage><pub-id pub-id-type="doi">10.3897/zookeys.1067.72395</pub-id></mixed-citation></tp:treatment-meta><tp:nomenclature><tp:taxon-name>
              <object-id xmlns:xlink="http://www.w3.org/1999/xlink" content-type="arpha" xlink:type="simple">7A645A18-799B-5F08-A626-529E9D6A93AE</object-id>
              <tp:taxon-name-part taxon-name-part-type="genus" reg="Dipara">Dipara</tp:taxon-name-part>
              <tp:taxon-name-part taxon-name-part-type="species" reg="tenebra">tenebra</tp:taxon-name-part>
              <object-id xmlns:xlink="http://www.w3.org/1999/xlink" content-type="zoobank" xlink:type="simple">http://zoobank.org/90CA2ECF-B5A6-44E6-8CCF-80C6EF6A37F6</object-id>
            </tp:taxon-name><tp:taxon-status xmlns:xlink="http://www.w3.org/1999/xlink" xlink:type="simple">sp. nov.</tp:taxon-status><xref ref-type="fig" rid="F15">Fig. 15A–C</xref></tp:nomenclature><tp:treatment-sec sec-type="material" id="SECID0ERECK"><title>Material examined.</title><p><bold><italic>Holotype</italic></bold> Kenya • 1 ♀; Kakamega Forest, Kenya; <named-content xmlns:xlink="http://www.w3.org/1999/xlink" content-type="dwc:verbatimCoordinates" xlink:type="simple"><named-content content-type="geo-json" specific-use="{&#34;type&#34;:&#34;Point&#34;,&#34;coordinates&#34;:[34.863528,0.452944]}" id="NCID0E6ECK" xlink:type="simple">00°27'10.6N, 34°51'48.7E</named-content></named-content>; 1676 m a.s.l.; 19 Jun. 2007; Hita-Garcia, F. leg.; Winkler extraction; Transect 4; <named-content xmlns:xlink="http://www.w3.org/1999/xlink" content-type="dwc:institutional_code" xlink:type="simple">ZFMK</named-content>-HYM-00040377. <bold><italic>Paratype</italic></bold> Kenya • 1 ♀; Kakamega Forest, Kenya; <named-content xmlns:xlink="http://www.w3.org/1999/xlink" content-type="dwc:verbatimCoordinates" xlink:type="simple"><named-content content-type="geo-json" specific-use="{&#34;type&#34;:&#34;Point&#34;,&#34;coordinates&#34;:[34.853333,0.623361]}" id="NCID0EPFCK" xlink:type="simple">00°37'24.1N, 34°51'12E</named-content></named-content>; 1585 m a.s.l.; 01 Aug. 2007; Hita-Garcia, F. leg.; Winkler extraction; Transect 10; <named-content xmlns:xlink="http://www.w3.org/1999/xlink" content-type="dwc:institutional_code" xlink:type="simple">ZFMK</named-content>-HYM-00040378.</p></tp:treatment-sec><tp:treatment-sec sec-type="diagnosis" id="SECID0EZFCK"><title>Diagnosis.</title><p><bold>Female.</bold> Body brown to dark brown (Fig. <xref ref-type="fig" rid="F15">15</xref>); face with dark brown to black stripe from one eye to the other at the level of the ventral margin of the eye, interrupted in supraclypeal area (Fig. <xref ref-type="fig" rid="F15">15B</xref>); vertex smooth (Fig. <xref ref-type="fig" rid="F15">15B</xref>); petiole very long, 2.51–2.77× (2.51) longer than wide in dorsal view (Fig. <xref ref-type="fig" rid="F15">15C</xref>).</p><fig id="F15" position="float" orientation="portrait"><object-id xmlns:xlink="http://www.w3.org/1999/xlink" content-type="doi" xlink:type="simple">10.3897/zookeys.1067.72395.figure15</object-id><object-id xmlns:xlink="http://www.w3.org/1999/xlink" content-type="arpha" xlink:type="simple">61087EC2-8E93-5DCA-96E3-8FF113D9BA60</object-id><label>Figure 15.</label><caption><p>Holotype of <italic><tp:taxon-name><tp:taxon-name-part taxon-name-part-type="genus" reg="Dipara">Dipara</tp:taxon-name-part><tp:taxon-name-part taxon-name-part-type="species" reg="tenebra">tenebra</tp:taxon-name-part></tp:taxon-name></italic> sp. nov. <bold>A</bold> habitus in lateral view <bold>B</bold> face in frontal view <bold>C</bold> body in dorsal view. Scale bar: 100 µm.</p></caption><graphic xmlns:xlink="http://www.w3.org/1999/xlink" xlink:href="zookeys-1067-101-g015.jpg" position="float" orientation="portrait" xlink:type="simple" id="oo_604735.jpg"><uri content-type="original_file" xlink:type="simple">https://binary.pensoft.net/fig/604735</uri></graphic></fig></tp:treatment-sec><tp:treatment-sec sec-type="description" id="SECID0EPHCK"><title>Description.</title><p><bold><italic>Size</italic>:</bold> medium sized, body length 2293–2474 (2293) µm.</p><p><bold><italic>Coloration</italic>:</bold> body brown to dark brown (Fig. <xref ref-type="fig" rid="F15">15</xref>); scape and f1 yellowish brown, pedicel, f23, and f7 yellowish brown to brown, f4–6 brown, clava white (Fig. <xref ref-type="fig" rid="F15">15A</xref>); face with dark brown to black stripe from one eye to the other at the level of the ventral margin of the eye, interrupted in supraclypeal area (Fig. <xref ref-type="fig" rid="F15">15B</xref>); mesoscutum with two black spots medially on lateral area (Fig. <xref ref-type="fig" rid="F15">15C</xref>); fore leg with distal tip of coxa brown, rest of coxa white, trochanter and femur brown, tibia and tarsus yellowish brown (Fig. <xref ref-type="fig" rid="F15">15A</xref>); mid leg with coxa and trochanter white and rest yellowish brown (Fig. <xref ref-type="fig" rid="F15">15A</xref>); hind leg with anterior part of coxa, trochanter and anterior part of femur white, posterior part of coxa dark brown to black, rest of hind leg yellowish brown (Fig. <xref ref-type="fig" rid="F15">15A</xref>); gt1 brown, anterior 2/3 of gt7 yellowish brown, rest of gaster dark brown (Fig. <xref ref-type="fig" rid="F15">15A</xref>).</p><p><bold><italic>Head</italic>:</bold> head oval, 1.33–1.37× (1.33) wider than high (Fig. <xref ref-type="fig" rid="F15">15B</xref>); upper face next to toruli reticulate, rest smooth (Fig. <xref ref-type="fig" rid="F15">15B</xref>); lower face reticulate, sparsely setose (Fig. <xref ref-type="fig" rid="F15">15B</xref>); interantennal area smooth, antennal scrobe strigate-reticulate (Fig. <xref ref-type="fig" rid="F15">15B</xref>); vertex smooth (Fig. <xref ref-type="fig" rid="F15">15B</xref>); distance of antennal insertion to eye short, 0.66–0.76× (0.66) torulus diameter (Fig. <xref ref-type="fig" rid="F15">15B</xref>); antennae close, toruli separated by 1.17–1.32× (1.17) torulus diameter (Fig. <xref ref-type="fig" rid="F15">15B</xref>); antennal formula: 11173 (Fig. <xref ref-type="fig" rid="F15">15A</xref>); funicle segments getting shorter from f1 to f7, f1 much longer than wide, f7 ca. as wide as long (Fig. <xref ref-type="fig" rid="F15">15A</xref>); malar space 0.37–0.39× (0.37) eye height (Fig. <xref ref-type="fig" rid="F15">15A</xref>); POL 0.89–0.96× (0.89) OOL (Fig. <xref ref-type="fig" rid="F15">15C</xref>).</p><p><bold><italic>Mesosoma</italic>:</bold> pronotum of medium length, 3.11–3.12× (3.11) wider than long, substrigate, with row of setae close to the posterior edge (Fig. <xref ref-type="fig" rid="F15">15C</xref>); mesosoma robust, head breadth 1.15–1.18× (1.15) mesoscutum breadth (Fig. <xref ref-type="fig" rid="F15">15C</xref>); mesoscutum reticulate, with two pairs of bristles: one pair on median area anterior of notauli, one pair laterally on lateral area anterior to wing base (Fig. <xref ref-type="fig" rid="F15">15C</xref>); notauli converging at posterior margin of mesoscutum (Fig. <xref ref-type="fig" rid="F15">15C</xref>); axillae reticulate (Fig. <xref ref-type="fig" rid="F15">15C</xref>); mesoscutellum anteriorly reticulate, frenum smooth, with two pairs of bristles: one pair anterio-medially, one pair laterally anterior of frenal line (Fig. <xref ref-type="fig" rid="F15">15C</xref>); macropterous, fore wing reaching gt7, with larger bristles along marginal and postmarginal vein on edge of forewing, with dense brush of setae at proximal end of marginal vein, with large areas of infuscation, stigmal vein very short, stigma large and rounded, uncus short and pointed (Fig. <xref ref-type="fig" rid="F15">15A</xref>); propodeum medially smooth and laterally transversely carinate (Fig. <xref ref-type="fig" rid="F15">15C</xref>); nucha carinate (Fig. <xref ref-type="fig" rid="F15">15C</xref>).</p><p><bold><italic>Metasoma</italic>:</bold> petiole very long, 2.51–2.77× (2.51) longer than wide in dorsal view, costate-rugose, with lateral pair of large setae visible in dorsal view (Fig. <xref ref-type="fig" rid="F15">15C</xref>); gaster medium, 1.20–1.24× (1.20) longer than mesosoma in dorsal view (Fig. <xref ref-type="fig" rid="F15">15C</xref>); gt1 covering ~ 1/3 of gaster (Fig. <xref ref-type="fig" rid="F15">15C</xref>); gt7 and ovipositor sheath sparsely setose (Fig. <xref ref-type="fig" rid="F15">15A</xref>).</p></tp:treatment-sec><tp:treatment-sec sec-type="remarks" id="SECID0EWMCK"><title>Remarks.</title><p><italic><tp:taxon-name><tp:taxon-name-part taxon-name-part-type="genus" reg="Dipara">Dipara</tp:taxon-name-part><tp:taxon-name-part taxon-name-part-type="species" reg="tenebra">tenebra</tp:taxon-name-part></tp:taxon-name></italic> is similar to <italic><tp:taxon-name><tp:taxon-name-part taxon-name-part-type="genus" reg="Dipara">D.</tp:taxon-name-part><tp:taxon-name-part taxon-name-part-type="species" reg="corona">corona</tp:taxon-name-part></tp:taxon-name></italic>, <italic><tp:taxon-name><tp:taxon-name-part taxon-name-part-type="genus" reg="Dipara">D.</tp:taxon-name-part><tp:taxon-name-part taxon-name-part-type="species" reg="lux">lux</tp:taxon-name-part></tp:taxon-name></italic>, <italic><tp:taxon-name><tp:taxon-name-part taxon-name-part-type="genus" reg="Dipara">D.</tp:taxon-name-part><tp:taxon-name-part taxon-name-part-type="species" reg="machadoi">machadoi</tp:taxon-name-part></tp:taxon-name></italic>, <italic><tp:taxon-name><tp:taxon-name-part taxon-name-part-type="genus" reg="Dipara">D.</tp:taxon-name-part><tp:taxon-name-part taxon-name-part-type="species" reg="striata">striata</tp:taxon-name-part></tp:taxon-name></italic>, <italic><tp:taxon-name><tp:taxon-name-part taxon-name-part-type="genus" reg="Dipara">D.</tp:taxon-name-part><tp:taxon-name-part taxon-name-part-type="species" reg="tigrina">tigrina</tp:taxon-name-part></tp:taxon-name></italic>, <italic>and <tp:taxon-name><tp:taxon-name-part taxon-name-part-type="genus" reg="Dipara">D.</tp:taxon-name-part><tp:taxon-name-part taxon-name-part-type="species" reg="turneri">turneri</tp:taxon-name-part></tp:taxon-name></italic> and in having one dark brown to black stripe across the face. <italic><tp:taxon-name><tp:taxon-name-part taxon-name-part-type="genus" reg="Dipara">Dipara</tp:taxon-name-part><tp:taxon-name-part taxon-name-part-type="species" reg="tenebra">tenebra</tp:taxon-name-part></tp:taxon-name></italic> is different from <italic><tp:taxon-name><tp:taxon-name-part taxon-name-part-type="genus" reg="Dipara">D.</tp:taxon-name-part><tp:taxon-name-part taxon-name-part-type="species" reg="machadoi">machadoi</tp:taxon-name-part></tp:taxon-name></italic> in having distinct notauli, which are lacking in <italic><tp:taxon-name><tp:taxon-name-part taxon-name-part-type="genus" reg="Dipara">D.</tp:taxon-name-part><tp:taxon-name-part taxon-name-part-type="species" reg="machadoi">machadoi</tp:taxon-name-part></tp:taxon-name></italic>. It differs from <italic><tp:taxon-name><tp:taxon-name-part taxon-name-part-type="genus" reg="Dipara">D.</tp:taxon-name-part><tp:taxon-name-part taxon-name-part-type="species" reg="corona">corona</tp:taxon-name-part></tp:taxon-name></italic>, <italic><tp:taxon-name><tp:taxon-name-part taxon-name-part-type="genus" reg="Dipara">D.</tp:taxon-name-part><tp:taxon-name-part taxon-name-part-type="species" reg="striata">striata</tp:taxon-name-part></tp:taxon-name></italic>, <italic><tp:taxon-name><tp:taxon-name-part taxon-name-part-type="genus" reg="Dipara">D.</tp:taxon-name-part><tp:taxon-name-part taxon-name-part-type="species" reg="tigrina">tigrina</tp:taxon-name-part></tp:taxon-name></italic>, <italic>and <tp:taxon-name><tp:taxon-name-part taxon-name-part-type="genus" reg="Dipara">D.</tp:taxon-name-part><tp:taxon-name-part taxon-name-part-type="species" reg="turneri">turneri</tp:taxon-name-part></tp:taxon-name></italic> in having a very long petiole. <italic><tp:taxon-name><tp:taxon-name-part taxon-name-part-type="genus" reg="Dipara">Dipara</tp:taxon-name-part><tp:taxon-name-part taxon-name-part-type="species" reg="tenebra">tenebra</tp:taxon-name-part></tp:taxon-name></italic> and <italic><tp:taxon-name><tp:taxon-name-part taxon-name-part-type="genus" reg="Dipara">D.</tp:taxon-name-part><tp:taxon-name-part taxon-name-part-type="species" reg="lux">lux</tp:taxon-name-part></tp:taxon-name></italic> are very similar in body shape and differ in their body coloration which is much darker in <italic><tp:taxon-name><tp:taxon-name-part taxon-name-part-type="genus" reg="Dipara">D.</tp:taxon-name-part><tp:taxon-name-part taxon-name-part-type="species" reg="tenebra">tenebra</tp:taxon-name-part></tp:taxon-name></italic> and in the surface sculpture of the head. They share the otherwise unique character of having a dense brush of setae close to the proximal end of the marginal vein on the fore wing.</p></tp:treatment-sec><tp:treatment-sec sec-type="Male" id="SECID0EZSCK"><title>Male.</title><p>Unknown.</p></tp:treatment-sec><tp:treatment-sec sec-type="etymology" id="SECID0E5SCK"><title>Etymology.</title><p>Named after the Latin word <italic><tp:taxon-name><tp:taxon-name-part taxon-name-part-type="genus" reg="Dipara"/><tp:taxon-name-part taxon-name-part-type="species" reg="tenebra">tenebra</tp:taxon-name-part></tp:taxon-name></italic> for darkness, in contrast to <italic><tp:taxon-name><tp:taxon-name-part taxon-name-part-type="genus" reg="Dipara">D.</tp:taxon-name-part><tp:taxon-name-part taxon-name-part-type="species" reg="lux">lux</tp:taxon-name-part></tp:taxon-name></italic> which looks very similar but is much lighter in coloration.</p></tp:treatment-sec><tp:treatment-sec sec-type="biology" id="SECID0EZTCK"><title>Biology.</title><p><bold><italic>Habitat</italic>:</bold> Leaf litter.</p><p><bold><italic>Host</italic>:</bold> Unknown.</p></tp:treatment-sec><tp:treatment-sec sec-type="distribution" id="SECID0ELUCK"><title>Distribution.</title><p>Kenya.</p></tp:treatment-sec></tp:taxon-treatment>
