# Supplementary material for: Twelve new species of Dipara Walker, 1833 (Hymenoptera, Chalcidoidea, Pteromalidae, Diparinae) from Kenya, with a key to the Afrotropical species
Source: Zookeys. 2021 Oct 29;1067:101–57. doi: 10.3897/zookeys.1067.72395 (PMC8571251; doi:10.3897/zookeys.1067.72395)
Supplement: XML Treatment for Dipara tigrina [file zookeys.1067.72395-treatment13.xml]

<!DOCTYPE tp:taxon-treatment
  PUBLIC "-//TaxonX//DTD Taxonomic Treatment Publishing DTD v0 20100105//EN" "tax-treatment-NSO.dtd">
<tp:taxon-treatment xmlns:tp="http://www.plazi.org/taxpub"><tp:treatment-meta><kwd-group><label>Taxon classification</label><kwd><named-content xmlns:xlink="http://www.w3.org/1999/xlink" content-type="kingdom">Animalia</named-content></kwd><kwd><named-content xmlns:xlink="http://www.w3.org/1999/xlink" content-type="order">Hymenoptera</named-content></kwd><kwd><named-content xmlns:xlink="http://www.w3.org/1999/xlink" content-type="family">Pteromalidae</named-content></kwd></kwd-group><mixed-citation publication-type="journal"><person-group><name><surname>Braun</surname><given-names>Christoph</given-names></name><name><surname>Peters</surname><given-names>Ralph S.</given-names></name></person-group><article-title>Twelve new species of <italic><tp:taxon-name><tp:taxon-name-part taxon-name-part-type="genus" reg="Dipara">Dipara</tp:taxon-name-part></tp:taxon-name></italic> Walker, 1833 (<tp:taxon-name><tp:taxon-name-part taxon-name-part-type="order">Hymenoptera</tp:taxon-name-part></tp:taxon-name>, <tp:taxon-name><tp:taxon-name-part taxon-name-part-type="superfamily">Chalcidoidea</tp:taxon-name-part></tp:taxon-name>, <tp:taxon-name><tp:taxon-name-part taxon-name-part-type="family">Pteromalidae</tp:taxon-name-part></tp:taxon-name>, <tp:taxon-name><tp:taxon-name-part taxon-name-part-type="subfamily">Diparinae</tp:taxon-name-part></tp:taxon-name>) from Kenya, with a key to the Afrotropical species</article-title><source>Zookeys</source><day>29</day><month>10</month><year>2021</year><volume>1067</volume><fpage>101</fpage><lpage>157</lpage><pub-id pub-id-type="doi">10.3897/zookeys.1067.72395</pub-id></mixed-citation></tp:treatment-meta><tp:nomenclature><tp:taxon-name>
              <object-id xmlns:xlink="http://www.w3.org/1999/xlink" content-type="arpha" xlink:type="simple">0B2CC181-A12E-58BC-B741-7D73EFA31770</object-id>
              <tp:taxon-name-part taxon-name-part-type="genus" reg="Dipara">Dipara</tp:taxon-name-part>
              <tp:taxon-name-part taxon-name-part-type="species" reg="tigrina">tigrina</tp:taxon-name-part>
              <object-id xmlns:xlink="http://www.w3.org/1999/xlink" content-type="zoobank" xlink:type="simple">http://zoobank.org/E816ADB7-A279-4978-81DE-7F24CCF38422</object-id>
            </tp:taxon-name><tp:taxon-status xmlns:xlink="http://www.w3.org/1999/xlink" xlink:type="simple">sp. nov.</tp:taxon-status><xref ref-type="fig" rid="F16">Fig. 16A–D</xref></tp:nomenclature><tp:treatment-sec sec-type="material" id="SECID0E3VCK"><title>Material examined.</title><p><bold><italic>Holotype</italic></bold> Kenya • 1 ♀; Kakamega Forest, Kenya; <named-content xmlns:xlink="http://www.w3.org/1999/xlink" content-type="dwc:verbatimCoordinates" xlink:type="simple"><named-content content-type="geo-json" specific-use="{&#34;type&#34;:&#34;Point&#34;,&#34;coordinates&#34;:[34.861417,0.351222]}" id="NCID0EKWCK" xlink:type="simple">00°21'4.4N, 34°51'41.1E</named-content></named-content>; 1602 m a.s.l.; 05 Jun. 2007; Hita-Garcia, F. leg.; Winkler extraction; Transect 2; <named-content xmlns:xlink="http://www.w3.org/1999/xlink" content-type="dwc:institutional_code" xlink:type="simple">ZFMK</named-content>-HYM-00040383.</p><p><bold>Diagnosis. Female.</bold> Propodeum laterally smooth, medially distinctly subcarinate with reticulation between carinae, carinae extending to nucha (Fig. <xref ref-type="fig" rid="F16">16C</xref>); petiole with at least six pairs of small white setae laterally (Fig. <xref ref-type="fig" rid="F16">16D</xref>).</p><fig id="F16" position="float" orientation="portrait"><object-id xmlns:xlink="http://www.w3.org/1999/xlink" content-type="doi" xlink:type="simple">10.3897/zookeys.1067.72395.figure16</object-id><object-id xmlns:xlink="http://www.w3.org/1999/xlink" content-type="arpha" xlink:type="simple">91017A77-40AA-5262-A643-CC95EC5E47F5</object-id><label>Figure 16.</label><caption><p>Holotype of <italic><tp:taxon-name><tp:taxon-name-part taxon-name-part-type="genus" reg="Dipara">Dipara</tp:taxon-name-part><tp:taxon-name-part taxon-name-part-type="species" reg="tigrina">tigrina</tp:taxon-name-part></tp:taxon-name></italic> sp. nov. <bold>A</bold> habitus in lateral view <bold>B</bold> face in frontal view <bold>C</bold> head and mesosoma in dorsal view <bold>D</bold> metasoma in dorsal view; red arrow: setae laterally on the petiole. Scale bar: 100 µm.</p></caption><graphic xmlns:xlink="http://www.w3.org/1999/xlink" xlink:href="zookeys-1067-101-g016.jpg" position="float" orientation="portrait" xlink:type="simple" id="oo_604747.jpg"><uri content-type="original_file" xlink:type="simple">https://binary.pensoft.net/fig/604747</uri></graphic></fig></tp:treatment-sec><tp:treatment-sec sec-type="description" id="SECID0EAYCK"><title>Description.</title><p><bold><italic>Size</italic>:</bold> medium sized, body length 2329 µm.</p><p><bold><italic>Coloration</italic>:</bold> body yellowish brown to brown (Fig. <xref ref-type="fig" rid="F16">16</xref>); dorsal part of scape brown, ventral part of scape white, pedicel yellowish brown, funicle segments dark brown, clava white (Fig. <xref ref-type="fig" rid="F16">16A</xref>); face yellowish brown, with two brown spots at the ventral margin of the eye (Fig. <xref ref-type="fig" rid="F16">16B</xref>); vertex dark brown (Fig. <xref ref-type="fig" rid="F16">16B</xref>); mesoscutum with two large black spots medially on lateral area (Fig. <xref ref-type="fig" rid="F16">16C</xref>); fore and mid leg with coxa white, rest yellowish brown (Fig. <xref ref-type="fig" rid="F16">16A</xref>); hind leg with coxa, trochanter and proximal 1/2 of tibia white, rest yellowish brown (Fig. <xref ref-type="fig" rid="F16">16A</xref>); two broad dark brown stripes on gt1, one directly posterior to petiole and one at posterior edge (Fig. <xref ref-type="fig" rid="F16">16D</xref>); gt6 dark brown (Fig. <xref ref-type="fig" rid="F16">16D</xref>); gt7 around cerci and posterior 1/3 dark brown, rest yellowish brown (Fig. <xref ref-type="fig" rid="F16">16A</xref>); ovipositor sheath dark brown (Fig. <xref ref-type="fig" rid="F16">16A</xref>).</p><p><bold><italic>Head</italic>:</bold> head round, 1.24× wider than high, entirely reticulate (Fig. <xref ref-type="fig" rid="F16">16B</xref>); lower face sparsely setose (Fig. <xref ref-type="fig" rid="F16">16B</xref>); distance of antennal insertion to eye short, 0.66 torulus diameter (Fig. <xref ref-type="fig" rid="F16">16B</xref>); antennae close, toruli separated by 1.31× torulus diameter (Fig. <xref ref-type="fig" rid="F16">16B</xref>); antennal formula: 11173 (Fig. <xref ref-type="fig" rid="F16">16A</xref>); funicle segments getting shorter from f1 to f7, f1 slightly longer than wide and f7 as wide as long (Fig. <xref ref-type="fig" rid="F16">16A</xref>); malar space 0.34× eye height (Fig. <xref ref-type="fig" rid="F16">16A</xref>); POL 1.03× OOL (Fig. <xref ref-type="fig" rid="F16">16C</xref>).</p><p><bold><italic>Mesosoma</italic>:</bold> pronotum large and elongated, 1.95× as wide as long, reticulate, with two rows of small setae close to posterior margin (Fig. <xref ref-type="fig" rid="F16">16C</xref>); mesosoma of medium breadth, head breadth 1.46× mesoscutum breadth (Fig. <xref ref-type="fig" rid="F16">16C</xref>); notauli converging at 1/2 the length of mesoscutum (Fig. <xref ref-type="fig" rid="F16">16C</xref>); mesoscutum reticulate, with two pairs of bristles: one pair anterio-medially on median area anterior of notauli one pair laterally on lateral area anterior of wing base (Fig. <xref ref-type="fig" rid="F16">16C</xref>); axillae reticulate (Fig. <xref ref-type="fig" rid="F16">16C</xref>); mesoscutellum anteriorly reticulate, frenum porcate, with two pairs of bristles: one pair anterio-medially, one pair laterally just anterior of frenal line (Fig. <xref ref-type="fig" rid="F16">16C</xref>); brachypterous, fore wing reaching anterior edge of propodeum or shorter (Fig. <xref ref-type="fig" rid="F16">16C</xref>); propodeum laterally smooth, medially distinctly subcarinate with reticulated pattern between the carinae, carinae extending to nucha (Fig. <xref ref-type="fig" rid="F16">16C</xref>).</p><p><bold><italic>Metasoma</italic>:</bold> petiole short, 1.37× as long as wide in dorsal view, with at least six pairs of small white setae laterally visible in dorsal view, subcarinate (Fig. <xref ref-type="fig" rid="F16">16D</xref>), similar to propodeum sculpture (Fig. <xref ref-type="fig" rid="F16">16C</xref>); gaster medium, 1.51× longer than mesosoma in dorsal view (Fig. <xref ref-type="fig" rid="F16">16D</xref>); gt1 covering ~ 1/3 of gaster (Fig. <xref ref-type="fig" rid="F16">16D</xref>); gt7 and ovipositor sheath sparsely setose (Fig. <xref ref-type="fig" rid="F16">16A</xref>).</p></tp:treatment-sec><tp:treatment-sec sec-type="remarks" id="SECID0EH4CK"><title>Remarks.</title><p><italic><tp:taxon-name><tp:taxon-name-part taxon-name-part-type="genus" reg="Dipara">Dipara</tp:taxon-name-part><tp:taxon-name-part taxon-name-part-type="species" reg="tigrina">tigrina</tp:taxon-name-part></tp:taxon-name></italic> is similar to <italic><tp:taxon-name><tp:taxon-name-part taxon-name-part-type="genus" reg="Dipara">D.</tp:taxon-name-part><tp:taxon-name-part taxon-name-part-type="species" reg="corona">corona</tp:taxon-name-part></tp:taxon-name></italic>, <italic><tp:taxon-name><tp:taxon-name-part taxon-name-part-type="genus" reg="Dipara">D.</tp:taxon-name-part><tp:taxon-name-part taxon-name-part-type="species" reg="lux">lux</tp:taxon-name-part></tp:taxon-name></italic>, <italic><tp:taxon-name><tp:taxon-name-part taxon-name-part-type="genus" reg="Dipara">D.</tp:taxon-name-part><tp:taxon-name-part taxon-name-part-type="species" reg="machadoi">machadoi</tp:taxon-name-part></tp:taxon-name></italic>, <italic><tp:taxon-name><tp:taxon-name-part taxon-name-part-type="genus" reg="Dipara">D.</tp:taxon-name-part><tp:taxon-name-part taxon-name-part-type="species" reg="striata">striata</tp:taxon-name-part></tp:taxon-name></italic>, <italic><tp:taxon-name><tp:taxon-name-part taxon-name-part-type="genus" reg="Dipara">D.</tp:taxon-name-part><tp:taxon-name-part taxon-name-part-type="species" reg="tenebra">tenebra</tp:taxon-name-part></tp:taxon-name></italic>, <italic>and <tp:taxon-name><tp:taxon-name-part taxon-name-part-type="genus" reg="Dipara">D.</tp:taxon-name-part><tp:taxon-name-part taxon-name-part-type="species" reg="turneri">turneri</tp:taxon-name-part></tp:taxon-name></italic> in having one dark brown to black stripe across the face. It differs from <italic><tp:taxon-name><tp:taxon-name-part taxon-name-part-type="genus" reg="Dipara">D.</tp:taxon-name-part><tp:taxon-name-part taxon-name-part-type="species" reg="corona">corona</tp:taxon-name-part></tp:taxon-name></italic>, <italic><tp:taxon-name><tp:taxon-name-part taxon-name-part-type="genus" reg="Dipara">D.</tp:taxon-name-part><tp:taxon-name-part taxon-name-part-type="species" reg="lux">lux</tp:taxon-name-part></tp:taxon-name></italic>, <italic><tp:taxon-name><tp:taxon-name-part taxon-name-part-type="genus" reg="Dipara">D.</tp:taxon-name-part><tp:taxon-name-part taxon-name-part-type="species" reg="machadoi">machadoi</tp:taxon-name-part></tp:taxon-name></italic>, <italic><tp:taxon-name><tp:taxon-name-part taxon-name-part-type="genus" reg="Dipara">D.</tp:taxon-name-part><tp:taxon-name-part taxon-name-part-type="species" reg="tenebra">tenebra</tp:taxon-name-part></tp:taxon-name></italic>, and <italic><tp:taxon-name><tp:taxon-name-part taxon-name-part-type="genus" reg="Dipara">D.</tp:taxon-name-part><tp:taxon-name-part taxon-name-part-type="species" reg="turneri">turneri</tp:taxon-name-part></tp:taxon-name></italic> in the propodeum sculpture. The propodeum sculpture is similar in <italic><tp:taxon-name><tp:taxon-name-part taxon-name-part-type="genus" reg="Dipara">D.</tp:taxon-name-part><tp:taxon-name-part taxon-name-part-type="species" reg="punctulata">punctulata</tp:taxon-name-part></tp:taxon-name></italic> and <italic><tp:taxon-name><tp:taxon-name-part taxon-name-part-type="genus" reg="Dipara">D.</tp:taxon-name-part><tp:taxon-name-part taxon-name-part-type="species" reg="striata">striata</tp:taxon-name-part></tp:taxon-name></italic>. They show a very distinct surface sculpture with a striated subcarinate pattern extending to the nucha. <italic><tp:taxon-name><tp:taxon-name-part taxon-name-part-type="genus" reg="Dipara">Dipara</tp:taxon-name-part><tp:taxon-name-part taxon-name-part-type="species" reg="tigrina">tigrina</tp:taxon-name-part></tp:taxon-name></italic> differs from <italic><tp:taxon-name><tp:taxon-name-part taxon-name-part-type="genus" reg="Dipara">D.</tp:taxon-name-part><tp:taxon-name-part taxon-name-part-type="species" reg="punctulata">punctulata</tp:taxon-name-part></tp:taxon-name></italic> and <italic><tp:taxon-name><tp:taxon-name-part taxon-name-part-type="genus" reg="Dipara">D.</tp:taxon-name-part><tp:taxon-name-part taxon-name-part-type="species" reg="striata">striata</tp:taxon-name-part></tp:taxon-name></italic> in having more setae laterally on the propodeum and in having a reticulated pattern medially between the carinae on the propodeum.</p><p>The only available specimen of this species has an irregular black spot on the propodeum. This spot is considered an aberration and thus is not part of the species description.</p><p><bold>Male.</bold> Unknown.</p></tp:treatment-sec><tp:treatment-sec sec-type="etymology" id="SECID0EODDK"><title>Etymology.</title><p>Named after the Latin adjective <italic>tigrinus</italic> for the tiger-like stripes on the gaster.</p></tp:treatment-sec><tp:treatment-sec sec-type="biology" id="SECID0EWDDK"><title>Biology.</title><p><bold><italic>Habitat</italic>:</bold> Leaf litter.</p><p><bold><italic>Host</italic>:</bold> Unknown.</p></tp:treatment-sec><tp:treatment-sec sec-type="distribution" id="SECID0EIEDK"><title>Distribution.</title><p>Kenya.</p></tp:treatment-sec></tp:taxon-treatment>
