# Supplementary material for: Twelve new species of Dipara Walker, 1833 (Hymenoptera, Chalcidoidea, Pteromalidae, Diparinae) from Kenya, with a key to the Afrotropical species
Source: Zookeys. 2021 Oct 29;1067:101–57. doi: 10.3897/zookeys.1067.72395 (PMC8571251; doi:10.3897/zookeys.1067.72395)
Supplement: XML Treatment for Dipara nigrita [file zookeys.1067.72395-treatment17.xml]

<!DOCTYPE tp:taxon-treatment
  PUBLIC "-//TaxonX//DTD Taxonomic Treatment Publishing DTD v0 20100105//EN" "tax-treatment-NSO.dtd">
<tp:taxon-treatment xmlns:tp="http://www.plazi.org/taxpub"><tp:treatment-meta><kwd-group><label>Taxon classification</label><kwd><named-content xmlns:xlink="http://www.w3.org/1999/xlink" content-type="kingdom">Animalia</named-content></kwd><kwd><named-content xmlns:xlink="http://www.w3.org/1999/xlink" content-type="order">Hymenoptera</named-content></kwd><kwd><named-content xmlns:xlink="http://www.w3.org/1999/xlink" content-type="family">Pteromalidae</named-content></kwd></kwd-group><mixed-citation publication-type="journal"><person-group><name><surname>Braun</surname><given-names>Christoph</given-names></name><name><surname>Peters</surname><given-names>Ralph S.</given-names></name></person-group><article-title>Twelve new species of <italic><tp:taxon-name><tp:taxon-name-part taxon-name-part-type="genus" reg="Dipara">Dipara</tp:taxon-name-part></tp:taxon-name></italic> Walker, 1833 (<tp:taxon-name><tp:taxon-name-part taxon-name-part-type="order">Hymenoptera</tp:taxon-name-part></tp:taxon-name>, <tp:taxon-name><tp:taxon-name-part taxon-name-part-type="superfamily">Chalcidoidea</tp:taxon-name-part></tp:taxon-name>, <tp:taxon-name><tp:taxon-name-part taxon-name-part-type="family">Pteromalidae</tp:taxon-name-part></tp:taxon-name>, <tp:taxon-name><tp:taxon-name-part taxon-name-part-type="subfamily">Diparinae</tp:taxon-name-part></tp:taxon-name>) from Kenya, with a key to the Afrotropical species</article-title><source>Zookeys</source><day>29</day><month>10</month><year>2021</year><volume>1067</volume><fpage>101</fpage><lpage>157</lpage><pub-id pub-id-type="doi">10.3897/zookeys.1067.72395</pub-id></mixed-citation></tp:treatment-meta><tp:nomenclature><tp:taxon-name>
              <object-id xmlns:xlink="http://www.w3.org/1999/xlink" content-type="arpha" xlink:type="simple">79C160FF-E690-585D-A3D1-9281B7ADC9D1</object-id>
              <tp:taxon-name-part taxon-name-part-type="genus" reg="Dipara">Dipara</tp:taxon-name-part>
              <tp:taxon-name-part taxon-name-part-type="species" reg="nigrita">nigrita</tp:taxon-name-part>
            </tp:taxon-name><tp:taxon-authority>Hedqvist, 1969</tp:taxon-authority><xref ref-type="fig" rid="F18">Fig. 18A–D</xref><xref ref-type="fig" rid="F19">, 19A–C</xref><tp:nomenclature-citation-list><tp:nomenclature-citation><tp:taxon-name>
                  <tp:taxon-name-part taxon-name-part-type="genus" reg="Dipara">Dipara</tp:taxon-name-part>
                  <tp:taxon-name-part taxon-name-part-type="species" reg="nigrita">nigrita</tp:taxon-name-part>
                </tp:taxon-name><comment>Hedqvist, 1969: 195.</comment></tp:nomenclature-citation></tp:nomenclature-citation-list></tp:nomenclature><tp:treatment-sec sec-type="material" id="SECID0E22DK"><title>Material examined.</title><p><bold><italic>Holotype</italic></bold> Democratic Republic Of Congo • 1 ♀; Mount Kabobo, Terr. Albertville, Hte. Kiymbi; 1700 m a.s.l; Oct. 1958; N. Leleup leg.; “Humus en forêt”; <named-content xmlns:xlink="http://www.w3.org/1999/xlink" content-type="dwc:institutional_code" xlink:type="simple">RMCA</named-content> ENT 000017982.</p></tp:treatment-sec><tp:treatment-sec sec-type="material" id="SECID0EL3DK"><title>Other material.</title><p>Kenya • 1 ♀; Kakamega Forest, Kenya; <named-content xmlns:xlink="http://www.w3.org/1999/xlink" content-type="dwc:verbatimCoordinates" xlink:type="simple"><named-content content-type="geo-json" specific-use="{&#34;type&#34;:&#34;Point&#34;,&#34;coordinates&#34;:[34.855833,0.239694]}" id="NCID0EU3DK" xlink:type="simple">00°14'22.9N, 34°51'21E</named-content></named-content>; 1594 m a.s.l.; 24 Jul. 2007; Hita-Garcia, F. leg.; Winkler extraction; Transect 12; <named-content xmlns:xlink="http://www.w3.org/1999/xlink" content-type="dwc:institutional_code" xlink:type="simple">ZFMK</named-content>-HYM-00040384 • 1 ♀; Kakamega Forest, Kenya; <named-content xmlns:xlink="http://www.w3.org/1999/xlink" content-type="dwc:verbatimCoordinates" xlink:type="simple"><named-content content-type="geo-json" specific-use="{&#34;type&#34;:&#34;Point&#34;,&#34;coordinates&#34;:[34.871139,0.330528]}" id="NCID0EB4DK" xlink:type="simple">00°19'49.9N, 34°52'16.1E</named-content></named-content>; 1580 m a.s.l.; 01 Aug. 2007; Hita-Garcia, F. leg.; Winkler extraction; Transect 15; <named-content xmlns:xlink="http://www.w3.org/1999/xlink" content-type="dwc:institutional_code" xlink:type="simple">ZFMK</named-content>-HYM-00040385.</p></tp:treatment-sec><tp:treatment-sec sec-type="diagnosis" id="SECID0EL4DK"><title>Diagnosis.</title><p><bold>Female.</bold> Head and mesosoma black, coxae dark brown (Figs <xref ref-type="fig" rid="F18">18</xref>, <xref ref-type="fig" rid="F19">19</xref>).</p></tp:treatment-sec><tp:treatment-sec sec-type="variation" id="SECID0E24DK"><title>Variation.</title><p><italic><tp:taxon-name><tp:taxon-name-part taxon-name-part-type="genus" reg="Dipara">Dipara</tp:taxon-name-part><tp:taxon-name-part taxon-name-part-type="species" reg="nigrita">nigrita</tp:taxon-name-part></tp:taxon-name></italic> was originally described as brachypterous (Fig. <xref ref-type="fig" rid="F18">18</xref>) by <xref ref-type="bibr" rid="B28">Hedqvist (1969)</xref>. In the examined material from Kenya, we found specimens that we consider to be the macropterous form of this species (Fig. <xref ref-type="fig" rid="F19">19</xref>). Differences in the wing form within <tp:taxon-name><tp:taxon-name-part taxon-name-part-type="subfamily">Diparinae</tp:taxon-name-part></tp:taxon-name> are reported from several other species (<xref ref-type="bibr" rid="B10">Bouček 1988</xref>; <xref ref-type="bibr" rid="B41">Mitroiu 2019</xref>) and the slight differences found between the macropterous forms and the brachypterous holotype were not enough to justify describing the macropterous form as a new species. Those differences were found in the color of the first claval segment. It can vary from light brown to white.</p><fig id="F18" position="float" orientation="portrait"><object-id xmlns:xlink="http://www.w3.org/1999/xlink" content-type="doi" xlink:type="simple">10.3897/zookeys.1067.72395.figure18</object-id><object-id xmlns:xlink="http://www.w3.org/1999/xlink" content-type="arpha" xlink:type="simple">A15E1AAD-EC6A-553F-99B3-8F2F8AEDA768</object-id><label>Figure 18.</label><caption><p>Holotype of <italic><tp:taxon-name><tp:taxon-name-part taxon-name-part-type="genus" reg="Dipara">Dipara</tp:taxon-name-part><tp:taxon-name-part taxon-name-part-type="species" reg="nigrita">nigrita</tp:taxon-name-part></tp:taxon-name></italic> Hedqvist, 1969 <bold>A</bold> habitus in lateral view <bold>B</bold> face in frontal view <bold>C</bold> body in dorsal view <bold>D</bold> labels. Scale bar: 100 µm.</p></caption><graphic xmlns:xlink="http://www.w3.org/1999/xlink" xlink:href="zookeys-1067-101-g018.jpg" position="float" orientation="portrait" xlink:type="simple" id="oo_604738.jpg"><uri content-type="original_file" xlink:type="simple">https://binary.pensoft.net/fig/604738</uri></graphic></fig><p>Macropterous individuals have fully developed wings with the fore wings reaching the gt7 (Fig. <xref ref-type="fig" rid="F19">19</xref>). Brachypterous individuals show much shorter wings with the fore wings reaching approximately the posterior margin of the petiole (Fig. <xref ref-type="fig" rid="F18">18</xref>).</p><fig id="F19" position="float" orientation="portrait"><object-id xmlns:xlink="http://www.w3.org/1999/xlink" content-type="doi" xlink:type="simple">10.3897/zookeys.1067.72395.figure19</object-id><object-id xmlns:xlink="http://www.w3.org/1999/xlink" content-type="arpha" xlink:type="simple">23C48110-DFF6-5D0D-9B2A-949A99B1EDCD</object-id><label>Figure 19.</label><caption><p>Macropterous specimen of <italic><tp:taxon-name><tp:taxon-name-part taxon-name-part-type="genus" reg="Dipara">Dipara</tp:taxon-name-part><tp:taxon-name-part taxon-name-part-type="species" reg="nigrita">nigrita</tp:taxon-name-part></tp:taxon-name></italic> Hedqvist, 1969 from the Kakamega Forest in Kenya <bold>A</bold> habitus in lateral view <bold>B</bold> face in frontal view <bold>C</bold> body in dorsal view. Scale bar: 100 µm.</p></caption><graphic xmlns:xlink="http://www.w3.org/1999/xlink" xlink:href="zookeys-1067-101-g019.jpg" position="float" orientation="portrait" xlink:type="simple" id="oo_604739.jpg"><uri content-type="original_file" xlink:type="simple">https://binary.pensoft.net/fig/604739</uri></graphic></fig></tp:treatment-sec><tp:treatment-sec sec-type="remarks" id="SECID0ENBEK"><title>Remarks.</title><p><italic><tp:taxon-name><tp:taxon-name-part taxon-name-part-type="genus" reg="Dipara">Dipara</tp:taxon-name-part><tp:taxon-name-part taxon-name-part-type="species" reg="nigrita">nigrita</tp:taxon-name-part></tp:taxon-name></italic> is the only species which shows a completely black coloration of the head and mesosoma. Darker specimens of <italic><tp:taxon-name><tp:taxon-name-part taxon-name-part-type="genus" reg="Dipara">D.</tp:taxon-name-part><tp:taxon-name-part taxon-name-part-type="species" reg="albomaculata">albomaculata</tp:taxon-name-part></tp:taxon-name></italic> sometimes have a partly very dark brown to black head and mesosoma but never completely black. Additionally, the coxa of <italic><tp:taxon-name><tp:taxon-name-part taxon-name-part-type="genus" reg="Dipara">D.</tp:taxon-name-part><tp:taxon-name-part taxon-name-part-type="species" reg="albomaculata">albomaculata</tp:taxon-name-part></tp:taxon-name></italic> are white in contrast to the dark brown coxa of <italic><tp:taxon-name><tp:taxon-name-part taxon-name-part-type="genus" reg="Dipara">D.</tp:taxon-name-part><tp:taxon-name-part taxon-name-part-type="species" reg="nigrita">nigrita</tp:taxon-name-part></tp:taxon-name></italic>.</p><p>Additional specimens from the species were found in the Kakamega Forest in Kenya and the distribution is updated accordingly.</p></tp:treatment-sec><tp:treatment-sec sec-type="distribution" id="SECID0EADEK"><title>Distribution.</title><p>Democratic Republic of Congo; Kenya.</p></tp:treatment-sec><ref-list><ref id="B28"><mixed-citation xmlns:xlink="http://www.w3.org/1999/xlink" xlink:type="simple"><person-group><name name-style="western"><surname>Hedqvist</surname><given-names>KJ</given-names></name></person-group> (<year>1969</year>) New genera and species of <tp:taxon-name><tp:taxon-name-part taxon-name-part-type="tribe">Diparini</tp:taxon-name-part></tp:taxon-name> with notes on the tribe (Hym., <tp:taxon-name><tp:taxon-name-part taxon-name-part-type="superfamily">Chalcidoidea</tp:taxon-name-part></tp:taxon-name>). Entomologisk Tidskrift 90(3/4): 174–202.</mixed-citation></ref><ref id="B10"><mixed-citation xmlns:xlink="http://www.w3.org/1999/xlink" xlink:type="simple"><person-group><name name-style="western"><surname>Bouček</surname><given-names>Z</given-names></name></person-group> (<year>1988</year>) <source>Australasian <tp:taxon-name><tp:taxon-name-part taxon-name-part-type="superfamily">Chalcidoidea</tp:taxon-name-part></tp:taxon-name> (<tp:taxon-name><tp:taxon-name-part taxon-name-part-type="order">Hymenoptera</tp:taxon-name-part></tp:taxon-name>): A biosystematic revision of genera of fourteen families, with a reclassification of species. C.A.B.</source><publisher-name>International</publisher-name>, <publisher-loc>Wallingford</publisher-loc>, <size units="page">832 pp</size>.</mixed-citation></ref><ref id="B41"><mixed-citation xmlns:xlink="http://www.w3.org/1999/xlink" xlink:type="simple"><person-group><name name-style="western"><surname>Mitroiu</surname><given-names>MD</given-names></name></person-group> (<year>2019</year>) Revision of <italic><tp:taxon-name><tp:taxon-name-part taxon-name-part-type="genus">Netomocera</tp:taxon-name-part></tp:taxon-name></italic> Bouček (<tp:taxon-name><tp:taxon-name-part taxon-name-part-type="order">Hymenoptera</tp:taxon-name-part></tp:taxon-name>: <tp:taxon-name><tp:taxon-name-part taxon-name-part-type="superfamily">Chalcidoidea</tp:taxon-name-part></tp:taxon-name>: <tp:taxon-name><tp:taxon-name-part taxon-name-part-type="family">Pteromalidae</tp:taxon-name-part></tp:taxon-name>), excluding the Oriental species. European Journal of Taxonomy (568). <ext-link xlink:type="simple" ext-link-type="doi" xlink:href="10.5852/ejt.2019.568">https://doi.org/10.5852/ejt.2019.568</ext-link></mixed-citation></ref></ref-list></tp:taxon-treatment>
