# Supplementary material for: Twelve new species of Dipara Walker, 1833 (Hymenoptera, Chalcidoidea, Pteromalidae, Diparinae) from Kenya, with a key to the Afrotropical species
Source: Zookeys. 2021 Oct 29;1067:101–57. doi: 10.3897/zookeys.1067.72395 (PMC8571251; doi:10.3897/zookeys.1067.72395)
Supplement: XML Treatment for Dipara punctulata [file zookeys.1067.72395-treatment19.xml]

<!DOCTYPE tp:taxon-treatment
  PUBLIC "-//TaxonX//DTD Taxonomic Treatment Publishing DTD v0 20100105//EN" "tax-treatment-NSO.dtd">
<tp:taxon-treatment xmlns:tp="http://www.plazi.org/taxpub"><tp:treatment-meta><kwd-group><label>Taxon classification</label><kwd><named-content xmlns:xlink="http://www.w3.org/1999/xlink" content-type="kingdom">Animalia</named-content></kwd><kwd><named-content xmlns:xlink="http://www.w3.org/1999/xlink" content-type="order">Hymenoptera</named-content></kwd><kwd><named-content xmlns:xlink="http://www.w3.org/1999/xlink" content-type="family">Pteromalidae</named-content></kwd></kwd-group><mixed-citation publication-type="journal"><person-group><name><surname>Braun</surname><given-names>Christoph</given-names></name><name><surname>Peters</surname><given-names>Ralph S.</given-names></name></person-group><article-title>Twelve new species of <italic><tp:taxon-name><tp:taxon-name-part taxon-name-part-type="genus" reg="Dipara">Dipara</tp:taxon-name-part></tp:taxon-name></italic> Walker, 1833 (<tp:taxon-name><tp:taxon-name-part taxon-name-part-type="order">Hymenoptera</tp:taxon-name-part></tp:taxon-name>, <tp:taxon-name><tp:taxon-name-part taxon-name-part-type="superfamily">Chalcidoidea</tp:taxon-name-part></tp:taxon-name>, <tp:taxon-name><tp:taxon-name-part taxon-name-part-type="family">Pteromalidae</tp:taxon-name-part></tp:taxon-name>, <tp:taxon-name><tp:taxon-name-part taxon-name-part-type="subfamily">Diparinae</tp:taxon-name-part></tp:taxon-name>) from Kenya, with a key to the Afrotropical species</article-title><source>Zookeys</source><day>29</day><month>10</month><year>2021</year><volume>1067</volume><fpage>101</fpage><lpage>157</lpage><pub-id pub-id-type="doi">10.3897/zookeys.1067.72395</pub-id></mixed-citation></tp:treatment-meta><tp:nomenclature><tp:taxon-name>
              <object-id xmlns:xlink="http://www.w3.org/1999/xlink" content-type="arpha" xlink:type="simple">816FDF70-816C-51EE-A193-789CE9AD42F1</object-id>
              <tp:taxon-name-part taxon-name-part-type="genus" reg="Dipara">Dipara</tp:taxon-name-part>
              <tp:taxon-name-part taxon-name-part-type="species" reg="punctulata">punctulata</tp:taxon-name-part>
            </tp:taxon-name><tp:taxon-authority>(Hedqvist, 1969)</tp:taxon-authority><xref ref-type="fig" rid="F21">Fig. 21A–D</xref><tp:nomenclature-citation-list><tp:nomenclature-citation><tp:taxon-name>
                  <tp:taxon-name-part taxon-name-part-type="genus" reg="Pondia">Pondia</tp:taxon-name-part>
                  <tp:taxon-name-part taxon-name-part-type="species" reg="punctulata">punctulata</tp:taxon-name-part>
                </tp:taxon-name><comment><xref ref-type="bibr" rid="B28">Hedqvist 1969</xref>: 197–198.</comment></tp:nomenclature-citation><tp:nomenclature-citation><tp:taxon-name>
                  <tp:taxon-name-part taxon-name-part-type="genus" reg="Dipara">Dipara</tp:taxon-name-part>
                  <tp:taxon-name-part taxon-name-part-type="species" reg="punctulata">punctulata</tp:taxon-name-part>
                </tp:taxon-name><comment><xref ref-type="bibr" rid="B14">Desjardins 2007</xref>: 42.</comment></tp:nomenclature-citation></tp:nomenclature-citation-list></tp:nomenclature><tp:treatment-sec sec-type="material" id="SECID0EOLEK"><title>Material examined.</title><p><bold><italic>Holotype</italic></bold> South Africa • 1 ♀; Port St. John, Pondoland; Jan. 1924; R.E. Turner leg.; NHMUK013455579.</p></tp:treatment-sec><tp:treatment-sec sec-type="diagnosis" id="SECID0EZLEK"><title>Diagnosis.</title><p><bold>Female.</bold> Vertex reticulate (Fig. <xref ref-type="fig" rid="F21">21B</xref>); propodeum subcarinate (Fig. <xref ref-type="fig" rid="F21">21C</xref>); petiole with long bristle anterio-laterally, reaching gt1 (Fig. <xref ref-type="fig" rid="F21">21D</xref>).</p></tp:treatment-sec><tp:treatment-sec sec-type="remarks" id="SECID0ENMEK"><title>Remarks.</title><p><italic><tp:taxon-name><tp:taxon-name-part taxon-name-part-type="genus" reg="Dipara">Dipara</tp:taxon-name-part><tp:taxon-name-part taxon-name-part-type="species" reg="punctulata">punctulata</tp:taxon-name-part></tp:taxon-name></italic> is similar to <italic><tp:taxon-name><tp:taxon-name-part taxon-name-part-type="genus" reg="Dipara">D.</tp:taxon-name-part><tp:taxon-name-part taxon-name-part-type="species" reg="pallida">pallida</tp:taxon-name-part></tp:taxon-name></italic> in having a large bristle anterio-laterally on the petiole. They differ in the surface sculpture of the vertex and the propodeum.</p></tp:treatment-sec><tp:treatment-sec><!--Section generated to contain objects referenced in tp:taxon-treatment.--><fig id="F21" position="float" orientation="portrait"><object-id xmlns:xlink="http://www.w3.org/1999/xlink" content-type="doi" xlink:type="simple">10.3897/zookeys.1067.72395.figure21</object-id><object-id xmlns:xlink="http://www.w3.org/1999/xlink" content-type="arpha" xlink:type="simple">5CD83916-5BA0-559E-A921-5550716492C8</object-id><label>Figure 21.</label><caption><p>Holotype of <italic><tp:taxon-name><tp:taxon-name-part taxon-name-part-type="genus" reg="Dipara">Dipara</tp:taxon-name-part><tp:taxon-name-part taxon-name-part-type="species" reg="punctulata">punctulata</tp:taxon-name-part></tp:taxon-name></italic> (Hedqvist, 1969) <bold>A</bold> habitus in lateral view <bold>B</bold> face in frontal view <bold>C</bold> head and mesosoma in dorsal view <bold>D</bold> metasoma in dorsal view; red arrow: long lateral bristles on the petiole.</p></caption><graphic xmlns:xlink="http://www.w3.org/1999/xlink" xlink:href="zookeys-1067-101-g021.jpg" position="float" orientation="portrait" xlink:type="simple" id="oo_604741.jpg"><uri content-type="original_file" xlink:type="simple">https://binary.pensoft.net/fig/604741</uri></graphic></fig></tp:treatment-sec><ref-list><ref id="B28"><mixed-citation xmlns:xlink="http://www.w3.org/1999/xlink" xlink:type="simple"><person-group><name name-style="western"><surname>Hedqvist</surname><given-names>KJ</given-names></name></person-group> (<year>1969</year>) New genera and species of <tp:taxon-name><tp:taxon-name-part taxon-name-part-type="tribe">Diparini</tp:taxon-name-part></tp:taxon-name> with notes on the tribe (Hym., <tp:taxon-name><tp:taxon-name-part taxon-name-part-type="superfamily">Chalcidoidea</tp:taxon-name-part></tp:taxon-name>). Entomologisk Tidskrift 90(3/4): 174–202.</mixed-citation></ref><ref id="B14"><mixed-citation xmlns:xlink="http://www.w3.org/1999/xlink" xlink:type="simple"><person-group><name name-style="western"><surname>Desjardins</surname><given-names>CA</given-names></name></person-group> (<year>2007</year>) <article-title>Phylogenetics and classification of the world genera of <tp:taxon-name><tp:taxon-name-part taxon-name-part-type="subfamily">Diparinae</tp:taxon-name-part></tp:taxon-name> (<tp:taxon-name><tp:taxon-name-part taxon-name-part-type="order">Hymenoptera</tp:taxon-name-part></tp:taxon-name>: <tp:taxon-name><tp:taxon-name-part taxon-name-part-type="family">Pteromalidae</tp:taxon-name-part></tp:taxon-name>).</article-title><source>Zootaxa</source><volume>1647</volume>(<issue>1</issue>): <fpage>1</fpage>–<lpage>88</lpage>. <ext-link xlink:type="simple" ext-link-type="doi" xlink:href="10.11646/zootaxa.1647.1.1">https://doi.org/10.11646/zootaxa.1647.1.1</ext-link></mixed-citation></ref></ref-list></tp:taxon-treatment>
