# Supplementary material for: Twelve new species of Dipara Walker, 1833 (Hymenoptera, Chalcidoidea, Pteromalidae, Diparinae) from Kenya, with a key to the Afrotropical species
Source: Zookeys. 2021 Oct 29;1067:101–57. doi: 10.3897/zookeys.1067.72395 (PMC8571251; doi:10.3897/zookeys.1067.72395)
Supplement: Supplementary material 1 — Table S1 [file zookeys-1067-101-s001.xlsx]

## Sheet: Tabelle1
species	ID	scp.l	pdl.l	pdl.b	pdl.flg	clv.l	clv.b	eye.b	eye.h	msp.l	hea.h	upf.l	hea.b	eye.d	pol.l	ool.l	prn.l	msc.b	mss.l	msc.l	sctl.l	ppd.l	fm3.3	fm3.b	ptl.l	gst.l
D. kakamegensis	ZFMK-HYM-00037141	226.86	61.959	40.96	718.444	201.436	55.82	186.481	250.501	86.776	369.185	256.164	489.101	265.903	91.778	70.671	89.547	352.372	540.315	224.638	115.09	140.127	447.834	88.538	128.434	793.574
D. kakamegensis	ZFMK-HYM-00037142	197.293	71.255	34.142	682.47	198.803	56.894	161.608	206.986	75.608	316.45	229.704	395.644	222.382	76.804	63.559	67.835	272.242	465.873	187.81	95.811	122.537	359.978	73.477	103.388	658.653
D. kakamegensis	ZFMK-HYM-00037143	268.373	84.617	45.052	786.489	174.431	56.894	219.111	295.322	91.247	446.054	325.419	570.219	299.461	112.156	87.428	85.649	458.59	766.379	311.128	196.755	203.066	557.803	109.463	190.746	923.855
D. kakamegensis	ZFMK-HYM-00037144	273.856	106.452	41.922	825.993	198.578	68.048	219.611	303.026	98.649	442.039	303.364	560.866	287.863	118.237	84.123	92.953	418.489	741.919	323.408	174.353	193.45	534.713	105.922	188.017	977.092
D. kakamegensis	ZFMK-HYM-00037145	197.293	73.696	33.858	566.528	166.694	57.213	170.296	221.658	77.676	348.676	243.397	429.974	242.002	91.723	71.735	70.336	320.035	561.144	228.273	124.591	144.351	397.796	80.301	113.557	718.033
D. kakamegensis	ZFMK-HYM-00037146	213.329	82.921	36.735	777.112	198.803	55.574	197.534	251.982	91.419	394.537	281.493	496.71	262.719	95.099	74.477	87.3	362.536	628.293	259.717	139.248	165.32	466.653	95.554	141.077	744.604
D. kakamegensis	ZFMK-HYM-00037147	217.826	71.034	40.321	654.787	158.125	70.278	170.873	220.214	85.594	368.557	248.26	427.361	247.231	84.591	63.773	90.164	325.424	548.66	223.276	129.324	134.562	435.454	81.885	128.854	682.885
D. kakamegensis	ZFMK-HYM-00037148	221.269	66.422	39.216	800.769	201.436	53.525	188.987	261.248	88.378	383.481	271.282	496.88	274.071	99.224	77.373	101.984	365.212	622.157	254.706	135.547	148.129	465.288	98.179	160.774	875.725
D. kakamegensis	ZFMK-HYM-00037149	264.431	79.308	41.477	810.044	201.436	69.288	204.423	268.201	92.433	423.246	285.198	527.203	285.792	102.565	77.659	94.708	394.072	667.52	280.184	145.515	196.773	522.467	101.456	156.516	892.191
D. kakamegensis	ZFMK-HYM-00037150	223.012	71.255	41.715	650.5	176.815	61.713	164.64	240.647	79.042	349.819	254.727	451.02	247.556	86.725	76.283	68.513	321.048	512.214	208.437	113.355	144.201	409.534	84.966	126.956	739.926
D. kakamegensis	ZFMK-HYM-00037151	183.459	62.889	35.352	650.5	198.578	55.574	165.03	207.596	72.317	327.92	232.874	424.959	229.285	75.695	66.074	77.492	304.523	492.982	207.518	101.396	115.22	395.556	79.586	128.231	643.651
D. kakamegensis	ZFMK-HYM-00037152	238.026	77.746	41.331	718.444	184.15	61.133	197.008	250.46	93.144	378.502	266.146	499.014	270.211	90.645	71.154	80.637	354.912	594.574	254.321	129.282	143.104	472.213	95.485	133.706	911.762
D. kakamegensis	ZFMK-HYM-00037153	256.023	86.651	45.31	810.044	158.125	56.894	229.822	296.252	92.331	442.721	310.126	580.19	305.674	111.982	81.622	101.194	396.946	683.282	276.469	149.74	175.272	528.575	110.648	157.679	933.746
D. kakamegensis	ZFMK-HYM-00037154	263.71	83.364	41.524	650.5	159.533	68.048	217.47	285.116	91.843	423.821	282.981	543.476	296.76	110.57	76.865	86.747	394.047	666.896	282.335	144.804	177.376	513.459	111.268	162.578	887.107
D. kakamegensis	ZFMK-HYM-00037155	223.012	77.746	39.933	650.5	190.323	60.308	203.549	240.422	79.564	370.209	262.562	479.666	248.086	88.231	69.742	82.715	339.426	583.069	234.913	132.62	145.959	422.357	91.369	139.814	792.71
D. kakamegensis	ZFMK-HYM-00037156	218.929	70.071	40.923	726.126	184.674	53.525	188.061	246.617	87.884	380.977	266.862	485.371	274.181	109.437	81.347	94.02	345.156	621.842	243.184	133.887	160.695	463.831	94.065	148.17	840.252
D. kakamegensis	ZFMK-HYM-00037157	282.525	95.955	44.734	842.515	205.398	63.623	228.653	321.331	106.255	464.901	316.797	598.854	321.171	110.796	87.909	94.685	449.911	736.15	319.865	161.755	188.403	556.66	121.232	172.488	1004.61
D. kakamegensis	ZFMK-HYM-00037158	240.563	78.84	46.696	763.373	188.076	68.048	202.668	268.891	92.414	405.012	276.836	523.799	275.16	108.876	77.154	109.462	374.641	630.971	258.042	141.445	161.146	486.702	106.835	154.207	950.983
D. kakamegensis	ZFMK-HYM-00037159	271.796	76.384	47.608	764.046	196.672	64.441	224.153	286.123	88.036	420.125	292.292	552.034	290.635	104.452	76.927	93.108	394.001	662.626	281.064	151.109	158.122	514.094	115.381	177.987	927.729
D. kakamegensis	ZFMK-HYM-00037160	259.289	86.843	42.839	800.769	209.664	55.574	228.058	294.539	89.227	433.029	301.698	562.202	295.178	102.498	83.783	90.069	400.162	688.798	280.128	151.688	181.856	533.084	118.364	157.103	867.425
D. kakamegensis	ZFMK-HYM-00037161	189.047	68.512	34.142	566.528	159.533	55.82	167.246	206.747	72.641	319.584	225.242	405.516	231.238	81.604	59.021	78.381	282.402	493.925	200.672	111.906	129.012	362.45	76.205	111.753	664.555
D. kakamegensis	ZFMK-HYM-00037162	245.912	80.272	45.406	777.112	193.219	65.019	214.367	290.564	94.365	417.701	281.544	547.961	290.826	102.214	80.42	93.743	398.37	646.462	276.813	140.895	161.894	490.014	102.247	154.338	874.849
D. kakamegensis	ZFMK-HYM-00037163	271.757	82.921	48.763	825.993	194.671	68.887	243.839	316.831	97.519	465.505	328.778	610.654	316.625	118.517	83.002	116.619	467.469	765.792	324.926	170.211	186.772	562.727	124.676	153.351	987.583
D. kakamegensis	ZFMK-HYM-00037164	237.355	72.018	43.211	727.667	182.07	60.308	195.468	257.478	79.461	382.088	270.493	488.963	263.541	90.608	73.051	82.948	338.285	579.293	244.28	138.762	146.481	460.976	94.47	138.86	790.235
D. kakamegensis	ZFMK-HYM-00037165	257.499	76.508	43.356	742.813	190.323	56.894	206.865	277.943	94.474	399.509	283.621	523.641	277.258	92.282	71.344	93.463	367.434	622.513	251.703	144.204	157.561	488.088	107.231	152.274	869.199
D. kakamegensis	ZFMK-HYM-00037166	241.339	82.965	43.228	749.93	191.55	68.887	211.533	276.743	93.947	410.519	288.998	530.42	270.773	95.337	76.289	101.387	364.946	625.856	258.604	129.939	159.172	495.429	110.73	166.934	785.099
D. kakamegensis	ZFMK-HYM-00037167	257.215	83.116	41.004	786.268	198.803	60.968	214.606	261.768	97.564	408.291	288.967	535.061	281.514	108.02	75.873	77.979	394.047	676.851	280.742	164.74	176.257	501.618	101.184	169.622	874.19
D. kakamegensis	ZFMK-HYM-00037168	244.182	83.597	40.915	777.367	194.671	58.579	192.643	261.306	102.768	393.405	276.814	509.517	274.596	109.406	69.065	85.737	403.033	679.695	275.3	168.673	175.894	505.128	96.253	178.598	884.211
D. kakamegensis	ZFMK-HYM-00037169	257.717	95.652	41.038	786.489	189.753	65.377	215.69	285.253	100.789	421.58	302.58	543.251	293.074	111.636	75.325	85.669	436.499	710.499	296.143	175.155	183.442	513.274	96.667	180.692	850.786
D. kakamegensis	ZFMK-HYM-00037170	242.961	88.247	39.933	662.672	158.125	65.377	210.718	257.701	98.131	408.374	285.739	514.984	279.566	109.956	68.79	80.663	398.318	668.341	273.635	164.863	178.462	496.325	93.008	173.49	891.231
D. nyani	ZFMK-HYM-00037248	260.269	77.556	42.28	777.367	190.888	57.133	208.849	263.896	85.973	398.983	281.269	520.655	285.589	105.82	76.53	53.576	424.639	681.367	307.288	198.463	172.579	510.513	99.49	188.129	855.043
D. nyani	ZFMK-HYM-00037249	252.475	89.963	43.388	810.044	190.409	65.058	219.133	278.897	92.614	426.119	295.613	540.282	288.244	106.812	75.772	81.273	406.812	694.897	295.799	196.187	166.555	532.769	95.155	178.638	849.313
D. nyani	ZFMK-HYM-00037250	213.329	74.227	36.735	662.672	173.585	56.874	165.323	202.525	75.803	335.102	237.918	419.606	234.024	82.526	66.46	62.26	337.407	567.324	233.201	148.201	150.092	405.057	66.596	159.43	734.564
D. nyani	ZFMK-HYM-00037251	256.147	81.516	40.475	786.268	201.436	56.874	210.301	275.299	99.55	420.844	292.848	535.417	282.361	101.4	73.824	73.486	461.582	733.27	315.643	204.702	184.544	538.53	104.432	191.483	883.214
D. nyani	ZFMK-HYM-00037252	222.675	68.701	40.736	682.47	174.431	57.893	178.385	214.906	83.024	350.981	241.028	442.78	240.961	88.89	66.678	62.205	360.842	624.902	253.626	165.811	161.026	434.377	80.578	165.772	764.035
