# Supplementary material for: Twelve new species of Dipara Walker, 1833 (Hymenoptera, Chalcidoidea, Pteromalidae, Diparinae) from Kenya, with a key to the Afrotropical species
Source: Zookeys. 2021 Oct 29;1067:101–57. doi: 10.3897/zookeys.1067.72395 (PMC8571251; doi:10.3897/zookeys.1067.72395)
Supplement: Supplementary material 2 — Table S2 [file zookeys-1067-101-s002.xlsx]

## Sheet: Tabelle1
Species	ID	eye.h	msp.l	hea.h	tor.d	ant.d	ant.eye	hea.b	pol.l	ool.l	prn.l	prn.b	msc.b	mss.l	ptl.l	ptl.b	gst.l	bdy.l
D. andreabalzerae	ZFMK-HYM-00037130	233.466	76.179	344.356	47.1973	42.7319	21.0235	449.829	61.8883	86.3891	118.295	238.838	288.874	539.364	127.93	99.0492	838.979	1808.96
D. andreabalzerae	ZFMK-HYM-00037131	245.695	80.0571	363.798	N	N	N	457.36	64.5198	98.7067	110.555	236.077	287.739	568.922	117.933	94.0542	801.885	1767.68
D. andreabalzerae	ZFMK-HYM-00037132	249.961	73.6632	366.519	44.5916	37.5709	23.6187	464.294	58.2895	93.8157	114.922	233.951	296.133	560.5	127.379	96.2104	830.028	1809.51
D. andreabalzerae	ZFMK-HYM-00037133	244.995	73.0109	360.774	40.8989	40.0562	30.9503	455.383	65.5658	88.6744	115.447	230.143	298.418	538.112	131.351	97.9853	801.581	1619.21
D. andreabalzerae	ZFMK-HYM-00037134	302.549	106.739	448.815	52.7167	56.3644	29.891	590.092	76.3151	109.427	141.454	300.755	377.008	706.133	186.802	129.864	871.308	2182.93
D. corona	ZFMK-HYM-00040381	328.861	109.353	471.412	51.5667	67.7726	25.0487	627.633	100.945	76.9833	130.616	393.374	559.186	922.225	180.704	150.276	988.95	2346.4
D. fastigata	ZFMK-HYM-00040382	268.341	89.6135	396.784	40.884	60.4063	45.6737	496.762	83.3585	97.9915	124.409	239.633	303.355	655.014	160.268	100.001	859.771	1945.86
D. kakamegensis	ZFMK-HYM-00037140	286.717	84.6769	339.786	57.4592	75.5073	39.2421	553.609	109.398	79.0538	92.8588	313.369	405.691	651.1	150.277	130.391	956.267	2026.89
D. kakamegensis	ZFMK-HYM-00037141	250.501	86.776	369.185	42.5639	50.5714	34.6225	489.101	91.778	70.671	89.547	255.204	352.372	540.315	128.434	99.9489	793.574	1724.81
D. kakamegensis	ZFMK-HYM-00037142	206.986	75.608	316.45	37.2463	42.7319	36.1427	395.644	76.804	63.559	67.835	218.52	272.242	465.873	103.388	84.8071	658.653	1482.8
D. kakamegensis	ZFMK-HYM-00037143	295.322	91.247	446.054	51.2619	60.7735	43.1081	570.219	112.156	87.428	85.649	338.503	458.59	766.379	190.746	110.868	923.855	2227.47
D. kakamegensis	ZFMK-HYM-00037144	303.026	98.649	442.039	46.0773	58.574	44.23	560.866	118.237	84.123	92.953	324.006	418.489	741.919	188.017	114.57	977.092	2216.65
D. lux	ZFMK-HYM-00040379	294.886	101.37	438.966	54.8852	62.2511	30.2228	586.813	97.439	97.6899	103.21	347.588	505.508	849.735	297.997	119.339	1140.91	2771.68
D. lux	ZFMK-HYM-00040380	219.857	84.1723	339.716	45.5809	56.6305	23.9666	445.857	75.5289	82.1371	78.2314	256.914	374.477	685.685	238.307	91.2021	941.12	2242.63
D. nigroscutellata	ZFMK-HYM-00037253	229.416	91.9138	375.853	47.5138	49.3609	0	455.383	52.5327	87.2998	163.629	241.416	276.403	559.395	104.978	98.9197	888.574	1814.9
D. nigroscutellata	ZFMK-HYM-00037254	249.113	100.229	401.18	47.7909	56.9121	0	493.37	73.2128	77.6243	169.79	260.786	300.212	609.165	118.241	115.738	1065.58	2014.63
D. nigroscutellata	ZFMK-HYM-00037255	209.03	83.3422	344.227	41.1611	43.9261	0	408.903	62.2468	72.2066	139.228	228.457	243.313	504.508	88.4745	90.3303	772.56	1652.73
D. nigroscutellata	ZFMK-HYM-00037256	220.528	84.265	348.987	43.3781	44.4786	0	425.588	59.6787	76.3	141.668	228.411	248.224	536.681	106.241	91.3444	862.024	1708.67
D. nigroscutellata	ZFMK-HYM-00040257	259.706	95.4027	396.839	50.1787	53.7753	0	499.57	60.3122	91.7726	167.407	275.983	297.864	595.589	125.35	117.16	956.2	1972.62
D. nyani	ZFMK-HYM-00037248	263.896	85.973	398.983	44.6053	57.2089	42.0471	520.655	105.82	76.53	53.576	309.957	424.639	681.367	188.129	93.1926	855.043	2037.08
D. nyani	ZFMK-HYM-00037249	278.897	92.614	426.119	46.0405	58.2899	33.7062	540.282	106.812	75.772	81.273	318.447	406.812	694.897	178.638	100.583	849.313	2056.12
D. nyani	ZFMK-HYM-00037250	202.525	75.803	335.102	36.4735	43.1019	31.3097	419.606	82.526	66.46	62.26	239.106	337.407	567.324	159.43	77.6317	734.564	1696.2
D. nyani	ZFMK-HYM-00037251	275.299	99.55	420.844	45.5809	55.2535	29.287	535.417	101.4	73.824	73.486	330.969	461.582	733.27	191.483	N	883.214	2063.98
D. nyani	ZFMK-HYM-00037252	214.906	83.024	350.981	46.4121	51.935	23.7633	442.78	88.89	66.678	62.205	267.46	360.842	624.902	165.772	82.7361	764.035	N
D. reticulata	ZFMK-HYM-00040373	312.413	85.099	417.189	50.1787	65.9341	67.4073	564.641	92.8206	99.5457	162.984	290.61	367.982	724.875	155.81	125.561	1118.25	2302.92
D. reticulata	ZFMK-HYM-00040374	387.721	99.9483	502.762	62.2479	98.3432	81.223	716.03	129.282	115.629	205.528	379.016	485.084	904.989	200.028	162.432	1412.04	2926.63
D. reticulata	ZFMK-HYM-00040375	384.467	110.15	483.979	59.6696	94.2917	93.3718	676.243	118.796	108.862	145.518	346.137	422.563	812.663	188.005	143.651	1191.09	2811.78
D. reticulata	ZFMK-HYM-00040376	339.752	87.1318	437.494	55.2683	81.0388	71.5317	617.718	109.293	101.873	156.369	329.305	403.92	779.025	171.14	142.418	1210	2546.71
D. rodneymulleni	ZFMK-HYM-00040370	325.047	103.115	N	N	N	N	595.732	143.953	94.307	104.974	345.32	472.341	826.786	300.755	110.497	1263.45	2963.24
D. rodneymulleni	ZFMK-HYM-00040371	303.388	97.977	457.592	45.3054	45.7671	67.4033	560.222	119.342	81.2453	83.8924	316.589	438.244	740.806	270.577	96.7861	1083.23	2718.4
D. rodneymulleni	ZFMK-HYM-00040372	324.982	100.055	480.817	48.2519	50.0934	84.7145	592.414	148.623	98.9197	91.7127	349.346	N	837.812	268.62	106.1	1279.92	2989.61
D. rodneymulleni	ZFMK-HYM-00040369	374.535	113.705	531.951	55.8038	55.2597	93.9486	685.234	165.838	95.4379	111.359	416.387	548.784	928.99	344.767	123.777	1425.07	3397.25
D. sapphirus	ZFMK-HYM-00040339	253.765	67.2066	377.452	42.8177	49.7268	42.7399	481.221	79.9297	84.0296	83.817	301.658	421.858	673.038	158.821	99.34	986.543	2080.93
D. sapphirus	ZFMK-HYM-00040340	218.52	77.1549	336.684	35.3764	44.5809	38.2384	422.67	72.1953	81.413	49.2977	244.621	355.388	577.178	111.138	84.5466	883.852	1821.32
D. sapphirus	ZFMK-HYM-00040341	308.39	88.2077	433.2	47.8547	51.382	40.5173	562.734	79.1931	101.307	95.1881	334.437	499.654	797.469	192.345	124.906	1105.1	2431.77
D. sapphirus	ZFMK-HYM-00040342	200.297	82.6927	314.976	34.8603	42.2733	31.327	395.656	65.967	74.0661	72.4516	242.849	342.775	528.01	139.266	83.4547	759.418	1667.29
D. sapphirus	ZFMK-HYM-00040343	229.834	73.4308	346.132	38.7223	43.9235	38.3057	446.64	72.9431	83.7919	82.466	271.872	366.515	634.174	143.663	95.0421	866.437	1855.96
D. tenebra	ZFMK-HYM-00040377	260.966	95.8046	395.031	44.5687	52.3137	29.5593	523.762	86.9253	97.2941	96.6914	301.666	454.306	771.449	263.99	105.09	929.41	2292.65
D. tenebra	ZFMK-HYM-00040378	302.781	119.369	445.869	46.1334	60.7791	34.9985	610.845	102.436	107.259	115.177	358.299	515.71	891.597	318.464	114.922	1101.77	2474.48
D. tigrina	ZFMK-HYM-00040383	298.491	102.104	447.127	48.2631	62.9877	31.678	553.609	83.4272	81.2173	155.368	302.26	380.117	708.309	160.797	117.691	1070.06	2328.94
